# Supplementary material for: The use of statistical and machine learning tools to accurately quantify the energy performance of residential buildings
Source: PeerJ Comput Sci. 2022 Jan 26;8:e856. doi: 10.7717/peerj-cs.856 (PMC8802788; doi:10.7717/peerj-cs.856)
Supplement: Supplemental Information 1 — a new dataset for energy consumption of residential buildings and investigates the impact of residential buildings’ eight input variables (Building Size, Floor Height, Glazing Area, Wall Area, window to wall ratio (WWR), Win Glazing U-value, Roof U-value, and External Wall U-value) on the heating load (HL) and cooling load (CL) output variables. [file peerj-cs-08-856-s001.xlsx]

## Sheet: DEtached  (2)
	Building Area m2	Floor Height m	Exterior Win Area	Opaque Exterior Wall Area	WWR % = 10-90% of Exterior Win (D) from Opaque Wall (E)	Win U-value (W/m2K)	Roof U-value (W/m2K)	Wall U-value (W/m2K)	Cooling MWh	Heating MWh	Total Energy MWh	Cooling KWh/m2.yr	Heating KWh/m2.yr	Total Energy KWh/m2.yr			c	h	cp	hp	c-cp	cp-c	h-hp	hp-h	c er2	h er2	mre
	184.53	2.8	23.2485	209.237	10	0.97	0.13	3.34	46.1778	0.6993	46.8771	250.245	3.78963	254.035			145.925	2.13287	150.706	-16.3492	4.78115	4.78115	18.4821	18.4821	22.8594	341.587	0.0327644	8.66534
	184.53	2.8	23.2485	209.237	10	0.97	0.13	2.82	41.1849	0.3587	41.5436	223.188	1.94386	225.132			130.444	1.80735	134.829	-16.5712	4.38439	4.38439	18.3786	18.3786	19.2229	337.773	0.0336112	10.1688
	184.53	2.8	23.2485	209.237	10	0.97	0.13	2.11	34.023	0.2212	34.2442	184.377	1.19872	185.575			109.307	1.36289	113.15	-16.8744	3.84266	3.84266	18.2373	18.2373	14.766	332.599	0.0351547	13.3813
	184.53	2.8	23.2485	209.237	10	0.97	0.13	1.62	28.6451	0.1376	28.7827	155.233	0.745678	155.978			94.7192	1.05615	98.1879	-17.0836	3.46879	3.46879	18.1398	18.1398	12.0325	329.052	0.0366218	17.1753
	184.53	2.8	23.2485	209.237	10	0.97	0.13	1.03	21.9346	0.0516	21.9862	118.867	0.279629	119.147			77.1543	0.686815	80.1729	-17.3356	3.01862	3.01862	18.0224	18.0224	9.11205	324.807	0.0391244	26.2405
	184.53	2.8	23.2485	209.237	10	0.97	0.13	0.6	16.4633	0.0101	16.4734	89.2175	0.0547336	89.2722			64.3527	0.417635	67.0433	-17.5192	2.69053	2.69053	17.9368	17.9368	7.23894	321.729	0.0418091	42.9486
	184.53	2.8	23.2485	209.237	10	0.97	0.13	0.34	13.0337	0.0002	13.0339	70.6319	0.00108383	70.633			56.6123	0.254875	59.1044	-17.6302	2.49215	2.49215	17.8851	17.8851	6.2108	319.876	0.0440213	70.172
	184.53	2.8	23.2485	209.237	10	0.97	0.13	0.26	11.7864	0	11.7864	63.8725	0	63.8725			54.2306	0.204795	56.6617	-17.6644	2.43111	2.43111	17.8692	17.8692	5.91029	319.307	0.0448291	87.2539
	184.53	2.8	23.2485	209.237	10	0.97	0.22	3.34	47.097	0.7559	47.8529	255.227	4.09635	259.323			149.631	1.83713	154.14	-16.3492	4.50926	4.50926	18.1863	18.1863	20.3334	330.743	0.0301359	9.89929
	184.53	2.8	23.2485	209.237	10	0.97	0.22	2.82	42.1352	0.4131	42.5483	228.338	2.23866	230.577			134.15	1.51161	138.262	-16.5712	4.1125	4.1125	18.0829	18.0829	16.9126	326.99	0.030656	11.9626
	184.53	2.8	23.2485	209.237	10	0.97	0.22	2.11	35.0306	0.2719	35.3025	189.837	1.47347	191.31			113.013	1.06715	116.583	-16.8744	3.57077	3.57077	17.9416	17.9416	12.7504	321.9	0.0315962	16.8125
	184.53	2.8	23.2485	209.237	10	0.97	0.22	1.62	29.701	0.1839	29.8849	160.955	0.996586	161.951			98.4247	0.760415	101.622	-17.0836	3.1969	3.1969	17.8441	17.8441	10.2202	318.41	0.0324806	23.4662
	184.53	2.8	23.2485	209.237	10	0.97	0.22	1.03	23.0605	0.0874	23.1479	124.969	0.473636	125.442			80.8598	0.391075	83.6066	-17.3356	2.74673	2.74673	17.7266	17.7266	7.54451	314.234	0.033969	45.328
	184.53	2.8	23.2485	209.237	10	0.97	0.22	0.6	17.6606	0.0291	17.6897	95.7058	0.157698	95.8635			68.0583	0.121895	70.4769	-17.5192	2.41864	2.41864	17.6411	17.6411	5.84981	311.208	0.0355377	144.724
	184.53	2.8	23.2485	209.237	10	0.97	0.22	0.34	14.2902	0.0083	14.2985	77.4411	0.0449791	77.486			60.3178	-0.040865	62.5381	-17.6302	2.22026	2.22026	17.5893	17.5893	4.92955	309.385	0.0368093	-430.426
	184.53	2.8	23.2485	209.237	10	0.97	0.22	0.26	13.0708	0.0057	13.0765	70.8329	0.0308893	70.8638			57.9362	-0.090945	60.0954	-17.6644	2.15922	2.15922	17.5734	17.5734	4.66222	308.825	0.0372689	-193.231
	184.53	2.8	23.2485	209.237	10	0.97	0.35	3.34	47.9695	0.7902	48.7597	259.955	4.28223	264.237			154.983	1.40995	159.1	-16.3492	4.11653	4.11653	17.7592	17.7592	16.9458	315.388	0.0265611	12.5956
	184.53	2.8	23.2485	209.237	10	0.97	0.35	2.82	43.0379	0.4449	43.4828	233.23	2.41099	235.641			139.502	1.08443	143.222	-16.5712	3.71977	3.71977	17.6557	17.6557	13.8367	311.723	0.0266645	16.281
	184.53	2.8	23.2485	209.237	10	0.97	0.35	2.11	35.9882	0.3021	36.2903	195.026	1.63713	196.663			118.365	0.639975	121.543	-16.8744	3.17804	3.17804	17.5144	17.5144	10.0999	306.754	0.0268495	27.3673
	184.53	2.8	23.2485	209.237	10	0.97	0.35	1.62	30.7043	0.2124	30.9167	166.392	1.15103	167.543			103.777	0.333235	106.581	-17.0836	2.80417	2.80417	17.4169	17.4169	7.86336	303.348	0.027021	52.2661
	184.53	2.8	23.2485	209.237	10	0.97	0.35	1.03	24.1309	0.1123	24.2432	130.77	0.608573	131.378			86.2123	-0.036105	88.5663	-17.3356	2.354	2.354	17.2995	17.2995	5.54131	299.272	0.0273047	-479.143
	184.53	2.8	23.2485	209.237	10	0.97	0.35	0.6	18.7985	0.0476	18.8461	101.872	0.257953	102.13			73.4108	-0.305285	75.4367	-17.5192	2.02591	2.02591	17.2139	17.2139	4.1043	296.318	0.0275969	-56.3863
	184.53	2.8	23.2485	209.237	10	0.97	0.35	0.34	15.4802	0.0199	15.5001	83.8899	0.107842	83.9977			65.6703	-0.468045	67.4979	-17.6302	1.82753	1.82753	17.1622	17.1622	3.33986	294.54	0.0278288	-36.6678
	184.53	2.8	23.2485	209.237	10	0.97	0.35	0.26	14.2848	0.0155	14.3003	77.4118	0.0839972	77.4958			63.2887	-0.518125	65.0551	-17.6644	1.76649	1.76649	17.1462	17.1462	3.12048	293.994	0.0279116	-33.0929
	184.53	2.8	23.2485	209.237	10	0.97	0.47	3.34	48.7419	0.8207	49.5626	264.141	4.44752	268.588			159.924	1.01563	163.678	-16.3492	3.75401	3.75401	17.3648	17.3648	14.0926	301.538	0.0234737	17.0975
	184.53	2.8	23.2485	209.237	10	0.97	0.47	2.82	43.8368	0.4731	44.3099	237.559	2.56381	240.123			144.443	0.690115	147.8	-16.5712	3.35725	3.35725	17.2614	17.2614	11.2711	297.955	0.0232427	25.0123
	184.53	2.8	23.2485	209.237	10	0.97	0.47	2.11	36.835	0.3295	37.1645	199.615	1.78562	201.401			123.306	0.245655	126.121	-16.8744	2.81552	2.81552	17.1201	17.1201	7.92714	293.097	0.0228336	69.6915
	184.53	2.8	23.2485	209.237	10	0.97	0.47	1.62	31.5905	0.2381	31.8286	171.194	1.29031	172.485			108.718	-0.061085	111.16	-17.0836	2.44165	2.44165	17.0226	17.0226	5.96164	289.768	0.0224585	-278.67
	184.53	2.8	23.2485	209.237	10	0.97	0.47	1.03	25.0746	0.1353	25.2099	135.884	0.733214	136.617			91.1531	-0.430425	93.1446	-17.3356	1.99148	1.99148	16.9051	16.9051	3.96598	285.784	0.0218476	-39.2755
	184.53	2.8	23.2485	209.237	10	0.97	0.47	0.6	19.7989	0.0671	19.866	107.294	0.363627	107.657			78.3516	-0.699605	80.0149	-17.5192	1.66339	1.66339	16.8196	16.8196	2.76686	282.898	0.0212298	-24.0415
	184.53	2.8	23.2485	209.237	10	0.97	0.47	0.34	16.5232	0.0338	16.557	89.5421	0.183168	89.7252			70.6111	-0.862365	72.0761	-17.6302	1.46501	1.46501	16.7678	16.7678	2.14625	281.16	0.0207476	-19.444
	184.53	2.8	23.2485	209.237	10	0.97	0.47	0.26	15.3474	0.0288	15.3762	83.1702	0.156072	83.3263			68.2294	-0.912445	69.6334	-17.6644	1.40397	1.40397	16.7519	16.7519	1.97113	280.627	0.0205772	-18.3594
	184.53	2.8	23.2485	209.237	10	1.63	0.13	3.34	48.4082	0.6116	49.0198	262.332	3.31437	265.647			168.657	2.66087	173.17	-15.9096	4.51319	4.51319	18.5705	18.5705	20.3689	344.864	0.0267596	6.9791
	184.53	2.8	23.2485	209.237	10	1.63	0.13	2.82	43.4379	0.2833	43.7212	235.397	1.53525	236.933			153.176	2.33535	157.293	-16.1317	4.11643	4.11643	18.467	18.467	16.945	341.032	0.0268738	7.90759
	184.53	2.8	23.2485	209.237	10	1.63	0.13	2.11	36.3826	0.1618	36.5444	197.164	0.876822	198.04			132.039	1.89089	135.613	-16.4349	3.5747	3.5747	18.3257	18.3257	12.7785	335.833	0.0270731	9.69157
	184.53	2.8	23.2485	209.237	10	1.63	0.13	1.62	31.092	0.0888	31.1808	168.493	0.481223	168.974			117.451	1.58415	120.652	-16.6441	3.20083	3.20083	18.2282	18.2282	10.2453	332.269	0.0272525	11.5066
	184.53	2.8	23.2485	209.237	10	1.63	0.13	1.03	24.5327	0.0264	24.5591	132.947	0.143066	133.09			99.886	1.21481	102.637	-16.896	2.75066	2.75066	18.1108	18.1108	7.56612	328.002	0.027538	14.9083
	184.53	2.8	23.2485	209.237	10	1.63	0.13	0.6	19.2259	0.0025	19.2284	104.188	0.0135479	104.202			87.0845	0.945635	89.507	-17.0796	2.42257	2.42257	18.0253	18.0253	5.86884	324.91	0.0278186	19.0615
	184.53	2.8	23.2485	209.237	10	1.63	0.13	0.34	15.961	0	15.961	86.4954	0	86.4954			79.344	0.782875	81.5682	-17.1906	2.22419	2.22419	17.9735	17.9735	4.94701	323.047	0.0280322	22.9584
	184.53	2.8	23.2485	209.237	10	1.63	0.13	0.26	14.8014	0	14.8014	80.2113	0	80.2113			76.9623	0.732795	79.1255	-17.2248	2.16315	2.16315	17.9576	17.9576	4.67921	322.475	0.0281066	24.5056
	184.53	2.8	23.2485	209.237	10	1.63	0.22	3.34	49.3181	0.6658	49.9839	267.263	3.60809	270.871			172.363	2.36513	176.604	-15.9096	4.2413	4.2413	18.2748	18.2748	17.9886	333.968	0.0246068	7.72674
	184.53	2.8	23.2485	209.237	10	1.63	0.22	2.82	44.3775	0.3326	44.7101	240.489	1.80242	242.292			156.882	2.03961	160.726	-16.1317	3.84454	3.84454	18.1713	18.1713	14.7805	330.196	0.024506	8.90918
	184.53	2.8	23.2485	209.237	10	1.63	0.22	2.11	37.3762	0.2062	37.5824	202.548	1.11743	203.666			135.744	1.59515	139.047	-16.4349	3.30281	3.30281	18.03	18.03	10.9085	325.081	0.0243311	11.303
	184.53	2.8	23.2485	209.237	10	1.63	0.22	1.62	32.1299	0.1261	32.256	174.117	0.683358	174.801			121.156	1.28841	124.085	-16.6441	2.92894	2.92894	17.9325	17.9325	8.57868	321.575	0.0241748	13.9183
	184.53	2.8	23.2485	209.237	10	1.63	0.22	1.03	25.6343	0.0494	25.6837	138.917	0.267707	139.184			103.592	0.919075	106.07	-16.896	2.47877	2.47877	17.8151	17.8151	6.14429	317.377	0.0239283	19.3837
	184.53	2.8	23.2485	209.237	10	1.63	0.22	0.6	20.3899	0.0123	20.4022	110.496	0.0666558	110.563			90.79	0.649895	92.9407	-17.0796	2.15068	2.15068	17.7295	17.7295	4.62542	314.336	0.0236885	27.2806
	184.53	2.8	23.2485	209.237	10	1.63	0.22	0.34	17.1566	0.0016	17.1582	92.9746	0.00867068	92.9833			83.0496	0.487135	85.0019	-17.1906	1.9523	1.9523	17.6778	17.6778	3.81147	312.504	0.0235076	36.2893
	184.53	2.8	23.2485	209.237	10	1.63	0.22	0.26	16.003	0.0007	16.0037	86.723	0.00379342	86.7268			80.6679	0.437055	82.5591	-17.2248	1.89126	1.89126	17.6619	17.6619	3.57686	311.941	0.023445	40.4111
	184.53	2.8	23.2485	209.237	10	1.63	0.35	3.34	50.1826	0.6992	50.8818	271.948	3.78909	275.737			177.715	1.93795	181.564	-15.9096	3.84857	3.84857	17.8476	17.8476	14.8115	318.537	0.0216558	9.2095
	184.53	2.8	23.2485	209.237	10	1.63	0.35	2.82	45.2711	0.3622	45.6333	245.332	1.96282	247.295			162.234	1.61243	165.686	-16.1317	3.45181	3.45181	17.7441	17.7441	11.915	314.854	0.0212767	11.0045
	184.53	2.8	23.2485	209.237	10	1.63	0.35	2.11	38.3223	0.2335	38.5558	207.675	1.26538	208.941			141.097	1.16797	144.007	-16.4349	2.91008	2.91008	17.6028	17.6028	8.46855	309.86	0.0206247	15.0712
	184.53	2.8	23.2485	209.237	10	1.63	0.35	1.62	33.1188	0.1512	33.27	179.477	0.819379	180.296			126.509	0.861235	129.045	-16.6441	2.53621	2.53621	17.5053	17.5053	6.43235	306.436	0.0200477	20.3258
	184.53	2.8	23.2485	209.237	10	1.63	0.35	1.03	26.6838	0.069	26.7528	144.604	0.373923	144.978			108.944	0.491895	111.03	-16.896	2.08604	2.08604	17.3879	17.3879	4.35155	302.339	0.0191478	35.3488
	184.53	2.8	23.2485	209.237	10	1.63	0.35	0.6	21.4973	0.0233	21.5206	116.498	0.126267	116.624			96.1425	0.222715	97.9005	-17.0796	1.75795	1.75795	17.3023	17.3023	3.09038	299.371	0.0182848	77.6883
	184.53	2.8	23.2485	209.237	10	1.63	0.35	0.34	18.3003	0.0062	18.3065	99.1725	0.0335989	99.2061			88.4021	0.059955	89.9616	-17.1906	1.55957	1.55957	17.2506	17.2506	2.43225	297.583	0.0176418	287.726
	184.53	2.8	23.2485	209.237	10	1.63	0.35	0.26	17.1601	0.0043	17.1644	92.9936	0.0233024	93.0169			86.0204	0.009875	87.5189	-17.2248	1.49853	1.49853	17.2347	17.2347	2.24559	297.034	0.0174206	1745.28
	184.53	2.8	23.2485	209.237	10	1.63	0.47	3.34	50.9481	0.729	51.6771	276.097	3.95058	280.047			182.656	1.54363	186.142	-15.9096	3.48605	3.48605	17.4533	17.4533	12.1525	304.617	0.0190853	11.3066
	184.53	2.8	23.2485	209.237	10	1.63	0.47	2.82	46.0621	0.3889	46.451	249.618	2.10752	251.726			167.175	1.21811	170.264	-16.1317	3.08929	3.08929	17.3498	17.3498	9.5437	301.016	0.0184794	14.2432
	184.53	2.8	23.2485	209.237	10	1.63	0.47	2.11	39.1591	0.2587	39.4178	212.21	1.40194	213.612			146.037	0.773655	148.585	-16.4349	2.54756	2.54756	17.2085	17.2085	6.49005	296.133	0.0174445	22.2431
	184.53	2.8	23.2485	209.237	10	1.63	0.47	1.62	33.9927	0.1742	34.1669	184.212	0.94402	185.156			131.45	0.466915	133.623	-16.6441	2.17369	2.17369	17.111	17.111	4.72492	292.786	0.0165363	36.6469
	184.53	2.8	23.2485	209.237	10	1.63	0.47	1.03	27.6101	0.0877	27.6978	149.624	0.475261	150.099			113.885	0.097575	115.608	-16.896	1.72352	1.72352	16.9936	16.9936	2.97051	288.782	0.0151339	174.159
	184.53	2.8	23.2485	209.237	10	1.63	0.47	0.6	22.4728	0.0361	22.5089	121.784	0.195632	121.98			101.083	-0.171605	102.479	-17.0796	1.39543	1.39543	16.908	16.908	1.94722	285.881	0.0138047	-98.5287
	184.53	2.8	23.2485	209.237	10	1.63	0.47	0.34	19.3084	0.0143	19.3227	104.636	0.0774942	104.713			93.3428	-0.334365	94.5399	-17.1906	1.19705	1.19705	16.8563	16.8563	1.43292	284.134	0.0128242	-50.4128
	184.53	2.8	23.2485	209.237	10	1.63	0.47	0.26	18.1807	0.011	18.1917	98.5244	0.0596109	98.584			90.9611	-0.384445	92.0971	-17.2248	1.13601	1.13601	16.8404	16.8404	1.29051	283.598	0.0124889	-43.8043
	184.53	2.8	23.2485	209.237	10	2.8	0.13	3.34	51.034	0.5766	51.6106	276.562	3.1247	279.687			208.954	3.59687	212.992	-15.1304	4.03817	4.03817	18.7273	18.7273	16.3068	350.712	0.0193256	5.20655
	184.53	2.8	23.2485	209.237	10	2.8	0.13	2.82	46.1947	0.2475	46.4422	250.337	1.34125	251.678			193.473	3.27135	197.115	-15.3525	3.64141	3.64141	18.6238	18.6238	13.2599	346.847	0.0188213	5.693
	184.53	2.8	23.2485	209.237	10	2.8	0.13	2.11	39.4211	0.1312	39.5523	213.63	0.710996	214.341			172.336	2.82689	175.435	-15.6556	3.09968	3.09968	18.4825	18.4825	9.608	341.604	0.0179863	6.5381
	184.53	2.8	23.2485	209.237	10	2.8	0.13	1.62	34.3562	0.0652	34.4214	186.182	0.35333	186.536			157.748	2.52015	160.474	-15.8649	2.72581	2.72581	18.385	18.385	7.43003	338.009	0.0172795	7.29519
	184.53	2.8	23.2485	209.237	10	2.8	0.13	1.03	28.1541	0.0177	28.1718	152.572	0.0959194	152.668			140.183	2.15081	142.459	-16.1168	2.27564	2.27564	18.2676	18.2676	5.17853	333.706	0.0162333	8.49334
	184.53	2.8	23.2485	209.237	10	2.8	0.13	0.6	23.2372	0.0011	23.2383	125.926	0.00596109	125.932			127.382	1.88163	129.329	-16.3004	1.94755	1.94755	18.182	18.182	3.79294	330.587	0.0152891	9.66289
	184.53	2.8	23.2485	209.237	10	2.8	0.13	0.34	20.276	0	20.276	109.879	0	109.879			119.641	1.71887	121.39	-16.4114	1.74917	1.74917	18.1303	18.1303	3.05959	328.708	0.0146201	10.5478
	184.53	2.8	23.2485	209.237	10	2.8	0.13	0.26	19.2354	0	19.2354	104.24	0	104.24			117.259	1.66879	118.948	-16.4456	1.68813	1.68813	18.1144	18.1144	2.84978	328.131	0.0143965	10.8548
	184.53	2.8	23.2485	209.237	10	2.8	0.22	3.34	51.9202	0.6298	52.55	281.365	3.413	284.778			212.66	3.30113	216.426	-15.1304	3.76628	3.76628	18.4316	18.4316	14.1848	339.722	0.0177104	5.5834
	184.53	2.8	23.2485	209.237	10	2.8	0.22	2.82	47.1084	0.294	47.4024	255.289	1.59324	256.882			197.179	2.97561	200.548	-15.3525	3.36952	3.36952	18.3281	18.3281	11.3537	335.918	0.0170886	6.15943
	184.53	2.8	23.2485	209.237	10	2.8	0.22	2.11	40.3829	0.1713	40.5542	218.842	0.928304	219.77			176.041	2.53115	178.869	-15.6556	2.82779	2.82779	18.1868	18.1868	7.99638	330.759	0.0160632	7.18517
	184.53	2.8	23.2485	209.237	10	2.8	0.22	1.62	35.3566	0.0958	35.4524	191.604	0.519157	192.123			161.454	2.22441	163.908	-15.8649	2.45392	2.45392	18.0893	18.0893	6.02171	327.222	0.0151989	8.13215
	184.53	2.8	23.2485	209.237	10	2.8	0.22	1.03	29.2061	0.0347	29.2408	158.273	0.188045	158.461			143.889	1.85507	145.892	-16.1168	2.00375	2.00375	17.9719	17.9719	4.01501	322.988	0.0139257	9.68795
	184.53	2.8	23.2485	209.237	10	2.8	0.22	0.6	24.3226	0.0076	24.3302	131.808	0.0411857	131.85			131.087	1.58589	132.763	-16.3004	1.67566	1.67566	17.8863	17.8863	2.80783	319.92	0.0127828	11.2784
	184.53	2.8	23.2485	209.237	10	2.8	0.22	0.34	21.3669	0.0006	21.3675	115.791	0.0032515	115.794			123.347	1.42313	124.824	-16.4114	1.47728	1.47728	17.8346	17.8346	2.18235	318.072	0.0119766	12.5319
	184.53	2.8	23.2485	209.237	10	2.8	0.22	0.26	20.3264	0.0002	20.3266	110.152	0.00108383	110.153			120.965	1.37305	122.381	-16.4456	1.41624	1.41624	17.8186	17.8186	2.00573	317.504	0.0117078	12.9774
	184.53	2.8	23.2485	209.237	10	2.8	0.35	3.34	52.7623	0.6635	53.4258	285.928	3.59562	289.524			218.012	2.87395	221.386	-15.1304	3.37355	3.37355	18.0044	18.0044	11.3808	324.158	0.0154741	6.26467
	184.53	2.8	23.2485	209.237	10	2.8	0.35	2.82	47.9773	0.3226	48.2999	259.997	1.74823	261.746			202.531	2.54843	205.508	-15.3525	2.97679	2.97679	17.9009	17.9009	8.86127	320.442	0.0146979	7.02427
	184.53	2.8	23.2485	209.237	10	2.8	0.35	2.11	41.2988	0.1973	41.4961	223.805	1.0692	224.875			181.394	2.10397	183.829	-15.6556	2.43506	2.43506	17.7596	17.7596	5.92951	315.404	0.0134241	8.44098
	184.53	2.8	23.2485	209.237	10	2.8	0.35	1.62	36.3098	0.1179	36.4277	196.769	0.638921	197.408			166.806	1.79723	168.867	-15.8649	2.06119	2.06119	17.6621	17.6621	4.2485	311.95	0.0123568	9.82737
	184.53	2.8	23.2485	209.237	10	2.8	0.35	1.03	30.2089	0.0491	30.258	163.707	0.266081	163.973			149.241	1.42789	150.852	-16.1168	1.61102	1.61102	17.5447	17.5447	2.59538	307.816	0.0107947	12.2871
	184.53	2.8	23.2485	209.237	10	2.8	0.35	0.6	25.3625	0.0152	25.3777	137.444	0.0823714	137.526			136.44	1.15871	137.723	-16.3004	1.28293	1.28293	17.4591	17.4591	1.6459	304.821	0.0094029	15.0677
	184.53	2.8	23.2485	209.237	10	2.8	0.35	0.34	22.4231	0.0038	22.4269	121.515	0.0205929	121.535			128.699	0.995955	129.784	-16.4114	1.08455	1.08455	17.4074	17.4074	1.17624	303.017	0.008427	17.4781
	184.53	2.8	23.2485	209.237	10	2.8	0.35	0.26	21.3887	0.0027	21.3914	115.909	0.0146318	115.924			126.318	0.945875	127.341	-16.4456	1.02351	1.02351	17.3915	17.3915	1.04757	302.463	0.00810266	18.3866
	184.53	2.8	23.2485	209.237	10	2.8	0.47	3.34	53.5083	0.6936	54.2019	289.971	3.75874	293.729			222.953	2.47963	225.964	-15.1304	3.01103	3.01103	17.6101	17.6101	9.06629	310.114	0.0135052	7.10188
	184.53	2.8	23.2485	209.237	10	2.8	0.47	2.82	48.7468	0.3487	49.0955	264.167	1.88967	266.057			207.472	2.15411	210.086	-15.3525	2.61427	2.61427	17.5066	17.5066	6.8344	306.48	0.0126006	8.12704
	184.53	2.8	23.2485	209.237	10	2.8	0.47	2.11	42.1094	0.2211	42.3305	228.198	1.19818	229.396			186.335	1.70965	188.407	-15.6556	2.07254	2.07254	17.3653	17.3653	4.29541	301.553	0.0111227	10.1572
	184.53	2.8	23.2485	209.237	10	2.8	0.47	1.62	37.153	0.1388	37.2918	201.339	0.752181	202.091			171.747	1.40291	173.446	-15.8649	1.69867	1.69867	17.2678	17.2678	2.88547	298.176	0.00989053	12.3085
	184.53	2.8	23.2485	209.237	10	2.8	0.47	1.03	31.0955	0.0646	31.1601	168.512	0.350079	168.862			154.182	1.03357	155.43	-16.1168	1.2485	1.2485	17.1504	17.1504	1.55875	294.135	0.00809756	16.5933
	184.53	2.8	23.2485	209.237	10	2.8	0.47	0.6	26.283	0.0244	26.3074	142.432	0.132228	142.564			141.38	0.764395	142.301	-16.3004	0.920408	0.920408	17.0648	17.0648	0.847151	291.207	0.00651015	22.3246
	184.53	2.8	23.2485	209.237	10	2.8	0.47	0.34	23.3601	0.0087	23.3688	126.592	0.0471468	126.64			133.64	0.601635	134.362	-16.4114	0.722028	0.722028	17.0131	17.0131	0.521324	289.444	0.00540279	28.278
	184.53	2.8	23.2485	209.237	10	2.8	0.47	0.26	22.3326	0.0069	22.3395	121.024	0.0373923	121.062			131.258	0.551555	131.919	-16.4456	0.660988	0.660988	16.9971	16.9971	0.436905	288.903	0.00503578	30.8168
	184.53	2.8	23.2485	209.237	10	3.32	0.13	3.34	51.1991	0.5999	51.799	277.457	3.25096	280.708			226.864	4.01287	230.691	-14.7841	3.82705	3.82705	18.797	18.797	14.6463	353.326	0.0168694	4.68417
	184.53	2.8	23.2485	209.237	10	3.32	0.13	2.82	46.3641	0.2635	46.6276	251.255	1.42795	252.683			211.383	3.68735	214.813	-15.0061	3.43029	3.43029	18.6935	18.6935	11.7669	349.447	0.0162278	5.06962
	184.53	2.8	23.2485	209.237	10	3.32	0.13	2.11	39.5996	0.1441	39.7437	214.597	0.780903	215.378			190.246	3.24289	193.134	-15.3093	2.88856	2.88856	18.5522	18.5522	8.34377	344.184	0.0151833	5.72088
	184.53	2.8	23.2485	209.237	10	3.32	0.13	1.62	34.5402	0.0741	34.6143	187.179	0.401561	187.581			175.658	2.93615	178.173	-15.5185	2.51469	2.51469	18.4547	18.4547	6.32366	340.576	0.0143158	6.28533
	184.53	2.8	23.2485	209.237	10	3.32	0.13	1.03	28.3397	0.0215	28.3612	153.578	0.116512	153.694			158.093	2.56681	160.157	-15.7705	2.06452	2.06452	18.3373	18.3373	4.26223	336.256	0.0130589	7.14399
	184.53	2.8	23.2485	209.237	10	3.32	0.13	0.6	23.4098	0.002	23.4118	126.862	0.0108383	126.873			145.291	2.29763	147.028	-15.9541	1.73643	1.73643	18.2517	18.2517	3.01518	333.125	0.0119513	7.9437
	184.53	2.8	23.2485	209.237	10	3.32	0.13	0.34	20.429	0	20.429	110.708	0	110.708			137.551	2.13487	139.089	-16.0651	1.53805	1.53805	18.2	18.2	2.36559	331.239	0.0111817	8.52508
	184.53	2.8	23.2485	209.237	10	3.32	0.13	0.26	19.3798	0	19.3798	105.022	0	105.022			135.169	2.08479	136.646	-16.0993	1.47701	1.47701	18.1841	18.1841	2.18155	330.66	0.0109271	8.72223
	184.53	2.8	23.2485	209.237	10	3.32	0.22	3.34	52.084	0.6535	52.7375	282.252	3.54143	285.794			230.57	3.71713	234.125	-14.7841	3.55516	3.55516	18.5012	18.5012	12.6391	342.296	0.015419	4.97728
	184.53	2.8	23.2485	209.237	10	3.32	0.22	2.82	47.2766	0.3107	47.5873	256.2	1.68374	257.884			215.089	3.39161	218.247	-15.0061	3.1584	3.1584	18.3978	18.3978	9.97548	338.478	0.0146842	5.42448
	184.53	2.8	23.2485	209.237	10	3.32	0.22	2.11	40.5602	0.1854	40.7456	219.803	1.00471	220.807			193.951	2.94715	196.568	-15.3093	2.61667	2.61667	18.2565	18.2565	6.84695	333.299	0.0134914	6.19461
	184.53	2.8	23.2485	209.237	10	3.32	0.22	1.62	35.5396	0.1065	35.6461	192.595	0.577142	193.172			179.363	2.64041	181.606	-15.5185	2.2428	2.2428	18.159	18.159	5.03014	329.748	0.0125042	6.87731
	184.53	2.8	23.2485	209.237	10	3.32	0.22	1.03	29.3915	0.0402	29.4317	159.278	0.217851	159.495			161.799	2.27107	163.591	-15.7705	1.79263	1.79263	18.0415	18.0415	3.21352	325.498	0.0110794	7.94406
	184.53	2.8	23.2485	209.237	10	3.32	0.22	0.6	24.4994	0.0101	24.5095	132.766	0.0547336	132.821			148.997	2.00189	150.462	-15.9541	1.46454	1.46454	17.956	17.956	2.14487	322.417	0.00982931	8.96949
	184.53	2.8	23.2485	209.237	10	3.32	0.22	0.34	21.5289	0.0014	21.5303	116.669	0.00758684	116.676			141.257	1.83913	142.523	-16.0651	1.26616	1.26616	17.9042	17.9042	1.60316	320.562	0.00896354	9.73514
	184.53	2.8	23.2485	209.237	10	3.32	0.22	0.26	20.4828	0.0008	20.4836	111	0.00433534	111.004			138.875	1.78905	140.08	-16.0993	1.20512	1.20512	17.8883	17.8883	1.45231	319.992	0.00867773	9.99875
	184.53	2.8	23.2485	209.237	10	3.32	0.35	3.34	52.925	0.6875	53.6125	286.81	3.72568	290.535			235.922	3.28995	239.084	-14.7841	3.16243	3.16243	18.0741	18.0741	10.001	326.672	0.0134045	5.49371
	184.53	2.8	23.2485	209.237	10	3.32	0.35	2.82	48.1443	0.3397	48.484	260.902	1.84089	262.743			220.441	2.96443	223.207	-15.0061	2.76567	2.76567	17.9706	17.9706	7.64892	322.942	0.0125461	6.06206
	184.53	2.8	23.2485	209.237	10	3.32	0.35	2.11	41.4748	0.212	41.6868	224.759	1.14886	225.908			199.304	2.51997	201.528	-15.3093	2.22394	2.22394	17.8293	17.8293	4.9459	317.884	0.0111585	7.07519
	184.53	2.8	23.2485	209.237	10	3.32	0.35	1.62	36.4917	0.1297	36.6214	197.755	0.702867	198.458			184.716	2.21323	186.566	-15.5185	1.85007	1.85007	17.7318	17.7318	3.42275	314.416	0.0100157	8.0117
	184.53	2.8	23.2485	209.237	10	3.32	0.35	1.03	30.3941	0.0563	30.4504	164.711	0.305099	165.016			167.151	1.84389	168.551	-15.7705	1.3999	1.3999	17.6144	17.6144	1.95971	310.266	0.00837505	9.55281
	184.53	2.8	23.2485	209.237	10	3.32	0.35	0.6	25.5415	0.0189	25.5604	138.414	0.102422	138.516			154.349	1.57471	155.421	-15.9541	1.07181	1.07181	17.5288	17.5288	1.14877	307.259	0.00694403	11.1314
	184.53	2.8	23.2485	209.237	10	3.32	0.35	0.34	22.5904	0.0055	22.5959	122.421	0.0298055	122.451			146.609	1.41195	147.482	-16.0651	0.873428	0.873428	17.4771	17.4771	0.762876	305.448	0.00595753	12.3779
	184.53	2.8	23.2485	209.237	10	3.32	0.35	0.26	21.5517	0.0041	21.5558	116.792	0.0222186	116.815			144.227	1.36187	145.04	-16.0993	0.812388	0.812388	17.4611	17.4611	0.659974	304.891	0.00563269	12.8214
	184.53	2.8	23.2485	209.237	10	3.32	0.47	3.34	53.6699	0.7177	54.3876	290.846	3.88934	294.736			240.863	2.89563	243.663	-14.7841	2.79991	2.79991	17.6797	17.6797	7.83948	312.573	0.0116245	6.10565
	184.53	2.8	23.2485	209.237	10	3.32	0.47	2.82	48.9127	0.366	49.2787	265.066	1.98342	267.05			225.382	2.57011	227.785	-15.0061	2.40315	2.40315	17.5763	17.5763	5.77512	308.925	0.0106626	6.83871
	184.53	2.8	23.2485	209.237	10	3.32	0.47	2.11	42.2844	0.2363	42.5207	229.146	1.28055	230.427			204.244	2.12565	206.106	-15.3093	1.86142	1.86142	17.435	17.435	3.46488	303.978	0.00911368	8.20216
	184.53	2.8	23.2485	209.237	10	3.32	0.47	1.62	37.3339	0.1513	37.4852	202.319	0.819921	203.139			189.657	1.81891	191.144	-15.5185	1.48755	1.48755	17.3375	17.3375	2.2128	300.588	0.00784337	9.53176
	184.53	2.8	23.2485	209.237	10	3.32	0.47	1.03	31.2803	0.073	31.3533	169.513	0.3956	169.909			172.092	1.44957	173.129	-15.7705	1.03738	1.03738	17.22	17.22	1.07615	296.53	0.00602805	11.8794
	184.53	2.8	23.2485	209.237	10	3.32	0.47	0.6	26.4634	0.0292	26.4926	143.41	0.15824	143.568			159.29	1.18039	160	-15.9541	0.709288	0.709288	17.1345	17.1345	0.503089	293.59	0.0044528	14.5159
	184.53	2.8	23.2485	209.237	10	3.32	0.47	0.34	23.531	0.0116	23.5426	127.519	0.0628624	127.581			151.55	1.01763	152.061	-16.0651	0.510908	0.510908	17.0827	17.0827	0.261027	291.82	0.00337122	16.7867
	184.53	2.8	23.2485	209.237	10	3.32	0.47	0.26	22.4995	0.0094	22.5089	121.929	0.0509402	121.98			149.168	0.967555	149.618	-16.0993	0.449868	0.449868	17.0668	17.0668	0.202381	291.276	0.00301585	17.6391
	184.53	2.8	23.2485	209.237	10	4.61	0.13	3.34	50.0348	0.7225	50.7573	271.147	3.91535	275.063			271.294	5.04487	274.597	-13.925	3.30331	3.30331	18.9698	18.9698	10.9118	359.855	0.0121761	3.76022
	184.53	2.8	23.2485	209.237	10	4.61	0.13	2.82	45.1213	0.3547	45.476	244.52	1.92218	246.442			255.813	4.71935	258.72	-14.147	2.90655	2.90655	18.8664	18.8664	8.44802	355.94	0.011362	3.99766
	184.53	2.8	23.2485	209.237	10	4.61	0.13	2.11	38.1922	0.2176	38.4098	206.97	1.17921	208.149			234.676	4.27489	237.041	-14.4502	2.36482	2.36482	18.7251	18.7251	5.59236	350.628	0.010077	4.38024
	184.53	2.8	23.2485	209.237	10	4.61	0.13	1.62	32.9965	0.1302	33.1267	178.814	0.705576	179.519			220.088	3.96815	222.079	-14.6594	1.99095	1.99095	18.6276	18.6276	3.96387	346.986	0.00904614	4.69426
	184.53	2.8	23.2485	209.237	10	4.61	0.13	1.03	26.5725	0.0496	26.6221	144.001	0.268791	144.27			202.523	3.59881	204.064	-14.9113	1.54078	1.54078	18.5101	18.5101	2.374	342.626	0.00760791	5.1434
	184.53	2.8	23.2485	209.237	10	4.61	0.13	0.6	21.3812	0.0104	21.3916	115.868	0.0563594	115.925			189.722	3.32963	190.934	-15.0949	1.21269	1.21269	18.4246	18.4246	1.47061	339.465	0.00639193	5.53351
	184.53	2.8	23.2485	209.237	10	4.61	0.13	0.34	18.166	0.0009	18.1669	98.4447	0.00487726	98.4496			181.981	3.16687	182.995	-15.206	1.01431	1.01431	18.3728	18.3728	1.02882	337.561	0.0055737	5.80157
	184.53	2.8	23.2485	209.237	10	4.61	0.13	0.26	17.0264	0.0004	17.0268	92.269	0.00216767	92.2712			179.599	3.11679	180.553	-15.2401	0.953268	0.953268	18.3569	18.3569	0.90872	336.976	0.00530774	5.88968
	184.53	2.8	23.2485	209.237	10	4.61	0.22	3.34	50.9333	0.7786	51.7119	276.016	4.21937	280.236			275	4.74913	278.031	-13.925	3.03142	3.03142	18.6741	18.6741	9.1895	348.722	0.0110233	3.93211
	184.53	2.8	23.2485	209.237	10	4.61	0.22	2.82	46.0487	0.4067	46.4554	249.546	2.20398	251.75			259.519	4.42361	262.153	-14.147	2.63466	2.63466	18.5706	18.5706	6.94142	344.868	0.0101521	4.19806
	184.53	2.8	23.2485	209.237	10	4.61	0.22	2.11	39.172	0.266	39.438	212.28	1.4415	213.721			238.381	3.97915	240.474	-14.4502	2.09293	2.09293	18.4293	18.4293	4.38035	339.64	0.00877975	4.63147
	184.53	2.8	23.2485	209.237	10	4.61	0.22	1.62	34.0188	0.1732	34.192	184.354	0.938601	185.292			223.794	3.67241	225.513	-14.6594	1.71906	1.71906	18.3318	18.3318	2.95516	336.056	0.00768144	4.99176
	184.53	2.8	23.2485	209.237	10	4.61	0.22	1.03	27.6561	0.081	27.7371	149.873	0.438953	150.312			206.229	3.30307	207.498	-14.9113	1.26889	1.26889	18.2144	18.2144	1.61008	331.765	0.00615282	5.51438
	184.53	2.8	23.2485	209.237	10	4.61	0.22	0.6	22.5247	0.0274	22.5521	122.065	0.148485	122.214			193.427	3.03389	194.368	-15.0949	0.940798	0.940798	18.1288	18.1288	0.885101	328.655	0.00486384	5.97543
	184.53	2.8	23.2485	209.237	10	4.61	0.22	0.34	19.3513	0.0084	19.3597	104.868	0.0455211	104.914			185.687	2.87113	186.429	-15.206	0.742418	0.742418	18.0771	18.0771	0.551184	326.782	0.00399823	6.29615
	184.53	2.8	23.2485	209.237	10	4.61	0.22	0.26	18.2279	0.0064	18.2343	98.7801	0.0346827	98.8148			183.305	2.82105	183.986	-15.2401	0.681378	0.681378	18.0612	18.0612	0.464276	326.206	0.00371718	6.40228
	184.53	2.8	23.2485	209.237	10	4.61	0.35	3.34	51.7863	0.8138	52.6001	280.639	4.41012	285.049			280.352	4.32195	282.991	-13.925	2.63869	2.63869	18.2469	18.2469	6.96267	332.95	0.00941205	4.22191
	184.53	2.8	23.2485	209.237	10	4.61	0.35	2.82	46.9301	0.4381	47.3682	254.322	2.37414	256.696			264.871	3.99643	267.113	-14.147	2.24193	2.24193	18.1434	18.1434	5.02624	329.184	0.00846422	4.53991
	184.53	2.8	23.2485	209.237	10	4.61	0.35	2.11	40.1044	0.2957	40.4001	217.333	1.60245	218.935			243.734	3.55197	245.434	-14.4502	1.7002	1.7002	18.0021	18.0021	2.89067	324.077	0.00697563	5.06821
	184.53	2.8	23.2485	209.237	10	4.61	0.35	1.62	34.9922	0.2009	35.1931	189.629	1.08871	190.717			229.146	3.24523	230.472	-14.6594	1.32633	1.32633	17.9046	17.9046	1.75915	320.576	0.00578813	5.51721
	184.53	2.8	23.2485	209.237	10	4.61	0.35	1.03	28.688	0.1044	28.7924	155.465	0.565762	156.031			211.581	2.87589	212.457	-14.9113	0.876158	0.876158	17.7872	17.7872	0.767653	316.386	0.004141	6.18494
	184.53	2.8	23.2485	209.237	10	4.61	0.35	0.6	23.6121	0.0434	23.6555	127.958	0.235192	128.193			198.78	2.60671	199.328	-15.0949	0.548068	0.548068	17.7017	17.7017	0.300379	313.349	0.00275716	6.79079
	184.53	2.8	23.2485	209.237	10	4.61	0.35	0.34	20.4779	0.0184	20.4963	110.973	0.0997128	111.073			191.039	2.44395	191.389	-15.206	0.349688	0.349688	17.6499	17.6499	0.122282	311.52	0.00183045	7.22187
	184.53	2.8	23.2485	209.237	10	4.61	0.35	0.26	19.3701	0.0154	19.3855	104.97	0.0834553	105.053			188.658	2.39387	188.946	-15.2401	0.288648	0.288648	17.634	17.634	0.0833177	310.958	0.00153001	7.3663
	184.53	2.8	23.2485	209.237	10	4.61	0.47	3.34	52.5417	0.8449	53.3866	284.733	4.57866	289.311			285.293	3.92763	287.569	-13.925	2.27617	2.27617	17.8526	17.8526	5.18094	318.715	0.00797835	4.54538
	184.53	2.8	23.2485	209.237	10	4.61	0.47	2.82	47.7104	0.4661	48.1765	258.551	2.52588	261.077			269.812	3.60211	271.691	-14.147	1.87941	1.87941	17.7491	17.7491	3.53217	315.031	0.00696562	4.92742
	184.53	2.8	23.2485	209.237	10	4.61	0.47	2.11	40.9291	0.3227	41.2518	221.802	1.74877	223.551			248.675	3.15765	250.012	-14.4502	1.33768	1.33768	17.6078	17.6078	1.78938	310.036	0.00537923	5.57624
	184.53	2.8	23.2485	209.237	10	4.61	0.47	1.62	35.8527	0.226	36.0787	194.292	1.22473	195.517			234.087	2.85091	235.051	-14.6594	0.963808	0.963808	17.5103	17.5103	0.928926	306.611	0.00411731	6.142
	184.53	2.8	23.2485	209.237	10	4.61	0.47	1.03	29.5988	0.1265	29.7253	160.401	0.685525	161.087			216.522	2.48157	217.036	-14.9113	0.513638	0.513638	17.3929	17.3929	0.263824	302.513	0.00237222	7.00882
	184.53	2.8	23.2485	209.237	10	4.61	0.47	0.6	24.5702	0.0611	24.6313	133.15	0.331111	133.481			203.72	2.21239	203.906	-15.0949	0.185548	0.185548	17.3073	17.3073	0.0344281	299.544	0.000910797	7.8229
	184.53	2.8	23.2485	209.237	10	4.61	0.47	0.34	21.4693	0.0306	21.4999	116.346	0.165827	116.512			195.98	2.04963	195.967	-15.206	0.012832	0.012832	17.2556	17.2556	0.00016466	297.756	6.54761e-05	8.41886
	184.53	2.8	23.2485	209.237	10	4.61	0.47	0.26	20.3751	0.027	20.4021	110.416	0.146318	110.563			193.598	1.99955	193.524	-15.2401	0.073872	0.073872	17.2397	17.2397	0.00545707	297.207	0.000381574	8.62176
	184.53	2.8	23.2485	209.237	10	5.6	0.13	3.34	53.692	0.6662	54.3582	290.966	3.61025	294.576			305.392	5.83687	308.293	-13.2656	2.90137	2.90137	19.1025	19.1025	8.41794	364.905	0.00950048	3.27273
	184.53	2.8	23.2485	209.237	10	5.6	0.13	2.82	48.9414	0.3056	49.247	265.222	1.6561	266.878			289.911	5.51135	292.415	-13.4877	2.50461	2.50461	18.999	18.999	6.27306	360.963	0.00863924	3.44725
	184.53	2.8	23.2485	209.237	10	5.6	0.13	2.11	42.3605	0.1817	42.5422	229.559	0.984664	230.544			268.773	5.06689	270.736	-13.7908	1.96288	1.96288	18.8577	18.8577	3.85289	355.614	0.0073031	3.72175
	184.53	2.8	23.2485	209.237	10	5.6	0.13	1.62	37.4352	0.1018	37.537	202.868	0.551672	203.419			254.186	4.76015	255.775	-14.0001	1.58901	1.58901	18.7602	18.7602	2.52495	351.946	0.00625137	3.94109
	184.53	2.8	23.2485	209.237	10	5.6	0.13	1.03	31.4278	0.0364	31.4642	170.313	0.197258	170.51			236.621	4.39081	237.76	-14.252	1.13884	1.13884	18.6428	18.6428	1.29695	347.554	0.00481293	4.24587
	184.53	2.8	23.2485	209.237	10	5.6	0.13	0.6	26.6542	0.0078	26.662	144.444	0.0422695	144.486			223.819	4.12163	224.63	-14.4356	0.810748	0.810748	18.5572	18.5572	0.657312	344.371	0.00362233	4.5024
	184.53	2.8	23.2485	209.237	10	5.6	0.13	0.34	23.7501	0.0008	23.7509	128.706	0.00433534	128.71			216.079	3.95887	216.691	-14.5466	0.612368	0.612368	18.5055	18.5055	0.374995	342.454	0.002834	4.67443
	184.53	2.8	23.2485	209.237	10	5.6	0.13	0.26	22.7254	0.0004	22.7258	123.153	0.00216767	123.155			213.697	3.90879	214.248	-14.5808	0.551328	0.551328	18.4896	18.4896	0.303963	341.865	0.00257995	4.73025
	184.53	2.8	23.2485	209.237	10	5.6	0.22	3.34	54.5595	0.72	55.2795	295.667	3.9018	299.569			309.097	5.54113	311.727	-13.2656	2.62948	2.62948	18.8068	18.8068	6.91415	353.694	0.00850696	3.39403
	184.53	2.8	23.2485	209.237	10	5.6	0.22	2.82	49.8355	0.3536	50.1891	270.067	1.91622	271.983			293.616	5.21561	295.849	-13.4877	2.23272	2.23272	18.7033	18.7033	4.98503	349.813	0.0076042	3.58602
	184.53	2.8	23.2485	209.237	10	5.6	0.22	2.11	43.3007	0.225	43.5257	234.654	1.21931	235.873			272.479	4.77115	274.17	-13.7908	1.69099	1.69099	18.562	18.562	2.85944	344.547	0.00620594	3.89046
	184.53	2.8	23.2485	209.237	10	5.6	0.22	1.62	38.412	0.1383	38.5503	208.161	0.749472	208.911			257.891	4.46441	259.208	-14.0001	1.31712	1.31712	18.4645	18.4645	1.7348	340.937	0.00510726	4.13592
	184.53	2.8	23.2485	209.237	10	5.6	0.22	1.03	32.4541	0.0607	32.5148	175.874	0.328944	176.203			240.326	4.09507	241.193	-14.252	0.866948	0.866948	18.3471	18.3471	0.751599	336.615	0.00360738	4.48028
	184.53	2.8	23.2485	209.237	10	5.6	0.22	0.6	27.7172	0.0205	27.7377	150.204	0.111093	150.315			227.525	3.82589	228.064	-14.4356	0.538858	0.538858	18.2615	18.2615	0.290368	333.482	0.00236835	4.77313
	184.53	2.8	23.2485	209.237	10	5.6	0.22	0.34	24.8308	0.0066	24.8374	134.562	0.0357665	134.598			219.784	3.66313	220.125	-14.5466	0.340478	0.340478	18.2098	18.2098	0.115925	331.595	0.00154915	4.97109
	184.53	2.8	23.2485	209.237	10	5.6	0.22	0.26	23.8136	0.0052	23.8188	129.05	0.0281797	129.078			217.403	3.61305	217.682	-14.5808	0.279438	0.279438	18.1938	18.1938	0.0780856	331.016	0.00128535	5.03558
	184.53	2.8	23.2485	209.237	10	5.6	0.35	3.34	55.3838	0.7544	56.1382	300.134	4.08822	304.223			314.45	5.11395	316.687	-13.2656	2.23675	2.23675	18.3796	18.3796	5.00304	337.809	0.00711321	3.594
	184.53	2.8	23.2485	209.237	10	5.6	0.35	2.82	50.6855	0.3831	51.0686	274.673	2.07609	276.75			298.969	4.78843	300.809	-13.4877	1.83999	1.83999	18.2761	18.2761	3.38556	334.016	0.00615445	3.81672
	184.53	2.8	23.2485	209.237	10	5.6	0.35	2.11	44.1957	0.2523	44.448	239.504	1.36726	240.871			277.831	4.34397	279.13	-13.7908	1.29826	1.29826	18.1348	18.1348	1.68547	328.871	0.00467283	4.1747
	184.53	2.8	23.2485	209.237	10	5.6	0.35	1.62	39.3425	0.1631	39.5056	213.204	0.883867	214.088			263.244	4.03723	264.168	-14.0001	0.924388	0.924388	18.0373	18.0373	0.854493	325.344	0.00351153	4.46774
	184.53	2.8	23.2485	209.237	10	5.6	0.35	1.03	33.4319	0.0803	33.5122	181.173	0.43516	181.608			245.679	3.66789	246.153	-14.252	0.474218	0.474218	17.9199	17.9199	0.224883	321.122	0.00193024	4.88561
	184.53	2.8	23.2485	209.237	10	5.6	0.35	0.6	28.7329	0.0324	28.7653	155.709	0.175581	155.884			232.877	3.39871	233.023	-14.4356	0.146128	0.146128	17.8343	17.8343	0.0213534	318.063	0.000627489	5.24737
	184.53	2.8	23.2485	209.237	10	5.6	0.35	0.34	25.8676	0.0139	25.8815	140.181	0.0753265	140.256			225.137	3.23595	225.085	-14.5466	0.052252	0.052252	17.7826	17.7826	0.00273027	316.22	0.00023209	5.49531
	184.53	2.8	23.2485	209.237	10	5.6	0.35	0.26	24.8597	0.0118	24.8715	134.719	0.0639462	134.783			222.755	3.18587	222.642	-14.5808	0.113292	0.113292	17.7667	17.7667	0.0128351	315.654	0.000508594	5.5767
	184.53	2.8	23.2485	209.237	10	5.6	0.47	3.34	56.114	0.785	56.899	304.091	4.25405	308.346			319.391	4.71963	321.265	-13.2656	1.87423	1.87423	17.9853	17.9853	3.51273	323.47	0.00586814	3.81073
	184.53	2.8	23.2485	209.237	10	5.6	0.47	2.82	51.4383	0.4096	51.8479	278.753	2.21969	280.973			303.91	4.39411	305.387	-13.4877	1.47747	1.47747	17.8818	17.8818	2.18291	319.758	0.00486154	4.06948
	184.53	2.8	23.2485	209.237	10	5.6	0.47	2.11	44.988	0.2773	45.2653	243.798	1.50274	245.3			282.772	3.94965	283.708	-13.7908	0.935738	0.935738	17.7405	17.7405	0.875606	314.725	0.00330916	4.49166
	184.53	2.8	23.2485	209.237	10	5.6	0.47	1.62	40.1657	0.1859	40.3516	217.665	1.00742	218.672			268.184	3.64291	268.746	-14.0001	0.561868	0.561868	17.643	17.643	0.315696	311.275	0.00209508	4.84309
	184.53	2.8	23.2485	209.237	10	5.6	0.47	1.03	34.2964	0.0994	34.3958	185.858	0.538666	186.397			250.62	3.27357	250.731	-14.252	0.111698	0.111698	17.5256	17.5256	0.0124764	307.146	0.000445688	5.35365
	184.53	2.8	23.2485	209.237	10	5.6	0.47	0.6	29.6313	0.0455	29.6768	160.577	0.246572	160.824			237.818	3.00439	237.602	-14.4356	0.216392	0.216392	17.44	17.44	0.0468255	304.154	0.000909906	5.80483
	184.53	2.8	23.2485	209.237	10	5.6	0.47	0.34	26.7853	0.0229	26.8082	145.154	0.124099	145.278			230.078	2.84163	229.663	-14.5466	0.414772	0.414772	17.3883	17.3883	0.172036	302.352	0.00180275	6.1191
	184.53	2.8	23.2485	209.237	10	5.6	0.47	0.26	25.7856	0.0205	25.8061	139.737	0.111093	139.848			227.696	2.79155	227.22	-14.5808	0.475812	0.475812	17.3723	17.3723	0.226397	301.798	0.00208968	6.22318
	184.53	2.8	69.7456	162.74	30	0.97	0.13	3.34	46.1853	0.2971	46.4824	250.286	1.61004	251.896			217.785	1.46328	222.466	-8.01848	4.6815	4.6815	9.48176	9.48176	21.9164	89.9037	0.021496	6.47979
	184.53	2.8	69.7456	162.74	30	0.97	0.13	2.82	42.2203	0.1134	42.3337	228.799	0.614534	229.414			202.304	1.13776	206.589	-8.24052	4.28474	4.28474	9.37828	9.37828	18.359	87.9521	0.0211797	8.24275
	184.53	2.8	69.7456	162.74	30	0.97	0.13	2.11	36.7218	0.0539	36.7757	199.002	0.292093	199.294			181.166	0.693301	184.909	-8.54369	3.74301	3.74301	9.23699	9.23699	14.0101	85.3219	0.0206606	13.3232
	184.53	2.8	69.7456	162.74	30	0.97	0.13	1.62	32.619	0.0249	32.6439	176.768	0.134937	176.903			166.579	0.386561	169.948	-8.75292	3.36914	3.36914	9.13948	9.13948	11.3511	83.5301	0.0202255	23.643
	184.53	2.8	69.7456	162.74	30	0.97	0.13	1.03	27.6485	0.0049	27.6534	149.832	0.0265539	149.859			149.014	0.017221	151.933	-9.00485	2.91897	2.91897	9.02207	9.02207	8.52036	81.3977	0.0195886	523.899
	184.53	2.8	69.7456	162.74	30	0.97	0.13	0.6	23.6961	0	23.6961	128.413	0	128.413			136.212	-0.251959	138.803	-9.18846	2.59088	2.59088	8.9365	8.9365	6.71264	79.861	0.0190209	-35.4681
	184.53	2.8	69.7456	162.74	30	0.97	0.13	0.34	21.2595	0	21.2595	115.209	0	115.209			128.472	-0.414719	130.864	-9.29948	2.3925	2.3925	8.88476	8.88476	5.72404	78.9389	0.0186227	-21.4236
	184.53	2.8	69.7456	162.74	30	0.97	0.13	0.26	20.3542	0	20.3542	110.303	0	110.303			126.09	-0.464799	128.422	-9.33364	2.33146	2.33146	8.86884	8.86884	5.43569	78.6563	0.0184904	-19.081
	184.53	2.8	69.7456	162.74	30	0.97	0.22	3.34	47.1063	0.3408	47.4471	255.277	1.84685	257.124			221.49	1.16754	225.9	-8.01848	4.40961	4.40961	9.18602	9.18602	19.4446	84.3829	0.0199088	7.86783
	184.53	2.8	69.7456	162.74	30	0.97	0.22	2.82	43.1674	0.1477	43.3151	233.932	0.800412	234.732			206.009	0.842021	210.022	-8.24052	4.01285	4.01285	9.08254	9.08254	16.1029	82.4925	0.0194789	10.7866
	184.53	2.8	69.7456	162.74	30	0.97	0.22	2.11	37.711	0.0802	37.7912	204.362	0.434618	204.797			184.872	0.397561	188.343	-8.54369	3.47112	3.47112	8.94125	8.94125	12.0486	79.9459	0.0187758	22.4903
	184.53	2.8	69.7456	162.74	30	0.97	0.22	1.62	33.6408	0.042	33.6828	182.305	0.227605	182.533			170.284	0.090821	173.382	-8.75292	3.09725	3.09725	8.84374	8.84374	9.59293	78.2117	0.0181887	97.3755
	184.53	2.8	69.7456	162.74	30	0.97	0.22	1.03	28.7089	0.0145	28.7234	155.578	0.078578	155.657			152.719	-0.278519	155.366	-9.00485	2.64708	2.64708	8.72633	8.72633	7.00701	76.1488	0.0173329	-31.3312
	184.53	2.8	69.7456	162.74	30	0.97	0.22	0.6	24.7833	0.0022	24.7855	134.305	0.0119222	134.317			139.918	-0.547699	142.237	-9.18846	2.31899	2.31899	8.64076	8.64076	5.3777	74.6627	0.0165739	-15.7765
	184.53	2.8	69.7456	162.74	30	0.97	0.22	0.34	22.3745	0	22.3745	121.251	0	121.251			132.177	-0.710459	134.298	-9.29948	2.12061	2.12061	8.58902	8.58902	4.49697	73.7712	0.0160436	-12.0894
	184.53	2.8	69.7456	162.74	30	0.97	0.22	0.26	21.4845	0	21.4845	116.428	0	116.428			129.796	-0.760539	131.855	-9.33364	2.05957	2.05957	8.5731	8.5731	4.24181	73.498	0.0158678	-11.2724
	184.53	2.8	69.7456	162.74	30	0.97	0.35	3.34	47.9841	0.3689	48.353	260.034	1.99913	262.033			226.843	0.740361	230.86	-8.01848	4.01688	4.01688	8.75884	8.75884	16.1353	76.7172	0.0177077	11.8305
	184.53	2.8	69.7456	162.74	30	0.97	0.35	2.82	44.07	0.1703	44.2403	238.823	0.922885	239.746			211.362	0.414841	214.982	-8.24052	3.62012	3.62012	8.65536	8.65536	13.1052	74.9152	0.0171276	20.8643
	184.53	2.8	69.7456	162.74	30	0.97	0.35	2.11	38.655	0.0993	38.7543	209.478	0.538124	210.016			190.225	-0.029619	193.303	-8.54369	3.07839	3.07839	8.51407	8.51407	9.47646	72.4894	0.0161829	-287.453
	184.53	2.8	69.7456	162.74	30	0.97	0.35	1.62	34.6173	0.0564	34.6737	187.597	0.305641	187.903			175.637	-0.336359	178.341	-8.75292	2.70452	2.70452	8.41656	8.41656	7.31441	70.8385	0.0153983	-25.0225
	184.53	2.8	69.7456	162.74	30	0.97	0.35	1.03	29.7274	0.0231	29.7505	161.098	0.125183	161.223			158.072	-0.705699	160.326	-9.00485	2.25435	2.25435	8.29915	8.29915	5.08208	68.8759	0.0142615	-11.7602
	184.53	2.8	69.7456	162.74	30	0.97	0.35	0.6	25.8351	0.0068	25.8419	140.005	0.0368504	140.042			145.27	-0.974879	147.197	-9.18846	1.92626	1.92626	8.21358	8.21358	3.71046	67.4629	0.0132598	-8.42523
	184.53	2.8	69.7456	162.74	30	0.97	0.35	0.34	23.4518	0.0014	23.4532	127.089	0.00758684	127.097			137.53	-1.13764	139.258	-9.29948	1.72788	1.72788	8.16184	8.16184	2.98556	66.6156	0.0125636	-7.17437
	184.53	2.8	69.7456	162.74	30	0.97	0.35	0.26	22.575	0.0009	22.5759	122.338	0.00487726	122.343			135.148	-1.18772	136.815	-9.33364	1.66684	1.66684	8.14592	8.14592	2.77834	66.356	0.0123334	-6.85846
	184.53	2.8	69.7456	162.74	30	0.97	0.47	3.34	48.7612	0.3943	49.1555	264.245	2.13678	266.382			231.784	0.346041	235.438	-8.01848	3.65436	3.65436	8.36452	8.36452	13.3543	69.9652	0.0157662	24.172
	184.53	2.8	69.7456	162.74	30	0.97	0.47	2.82	44.8689	0.1911	45.06	243.152	1.0356	244.188			216.303	0.020521	219.56	-8.24052	3.2576	3.2576	8.26104	8.26104	10.6119	68.2448	0.0150604	402.565
	184.53	2.8	69.7456	162.74	30	0.97	0.47	2.11	39.4906	0.1175	39.6081	214.006	0.636753	214.643			195.165	-0.423939	197.881	-8.54369	2.71587	2.71587	8.11975	8.11975	7.37593	65.9303	0.0139157	-19.1531
	184.53	2.8	69.7456	162.74	30	0.97	0.47	1.62	35.4815	0.0712	35.5527	192.28	0.385845	192.666			180.578	-0.730679	182.92	-8.75292	2.342	2.342	8.02224	8.02224	5.48495	64.3563	0.0129695	-10.9792
	184.53	2.8	69.7456	162.74	30	0.97	0.47	1.03	30.6286	0.0327	30.6613	165.982	0.177207	166.159			163.013	-1.10002	164.904	-9.00485	1.89183	1.89183	7.90483	7.90483	3.57901	62.4863	0.0116054	-7.18608
	184.53	2.8	69.7456	162.74	30	0.97	0.47	0.6	26.7677	0.0125	26.7802	145.059	0.0677397	145.127			150.211	-1.3692	151.775	-9.18846	1.56374	1.56374	7.81926	7.81926	2.44527	61.1408	0.0104103	-5.71083
	184.53	2.8	69.7456	162.74	30	0.97	0.47	0.34	24.405	0.0045	24.4095	132.255	0.0243863	132.279			142.471	-1.53196	143.836	-9.29948	1.36536	1.36536	7.76752	7.76752	1.8642	60.3343	0.00958342	-5.07032
	184.53	2.8	69.7456	162.74	30	0.97	0.47	0.26	23.5386	0.0035	23.5421	127.56	0.0189671	127.579			140.089	-1.58204	141.393	-9.33364	1.30432	1.30432	7.7516	7.7516	1.70124	60.0873	0.00931063	-4.89975
	184.53	2.8	69.7456	162.74	30	1.63	0.13	3.34	53.4042	0.2244	53.6286	289.407	1.21606	290.623			240.517	1.99128	244.93	-7.57892	4.41354	4.41354	9.5702	9.5702	19.4793	91.5887	0.0183502	4.80605
	184.53	2.8	69.7456	162.74	30	1.63	0.13	2.82	49.5657	0.0708	49.6365	268.605	0.383677	268.989			225.036	1.66576	229.052	-7.80096	4.01678	4.01678	9.46672	9.46672	16.1345	89.6188	0.0178495	5.68312
	184.53	2.8	69.7456	162.74	30	1.63	0.13	2.11	44.4638	0.0311	44.4949	240.957	0.168536	241.126			203.898	1.2213	207.373	-8.10413	3.47505	3.47505	9.32543	9.32543	12.0759	86.9636	0.017043	7.63565
	184.53	2.8	69.7456	162.74	30	1.63	0.13	1.62	40.6393	0.013	40.6523	220.231	0.0704492	220.302			189.31	0.914561	192.412	-8.31336	3.10118	3.10118	9.22792	9.22792	9.61729	85.1545	0.0163814	10.09
	184.53	2.8	69.7456	162.74	30	1.63	0.13	1.03	36.0904	0.0016	36.092	195.58	0.00867068	195.589			171.746	0.545221	174.397	-8.56529	2.65101	2.65101	9.11051	9.11051	7.02783	83.0014	0.0154357	16.7098
	184.53	2.8	69.7456	162.74	30	1.63	0.13	0.6	32.4498	0	32.4498	175.851	0	175.851			158.944	0.276041	161.267	-8.7489	2.32292	2.32292	9.02494	9.02494	5.39594	81.4495	0.0146147	32.6942
	184.53	2.8	69.7456	162.74	30	1.63	0.13	0.34	30.1916	0	30.1916	163.614	0	163.614			151.204	0.113281	153.328	-8.85992	2.12454	2.12454	8.9732	8.9732	4.51365	80.5183	0.0140508	79.2119
	184.53	2.8	69.7456	162.74	30	1.63	0.13	0.26	29.3511	0	29.3511	159.059	0	159.059			148.822	0.063201	150.885	-8.89408	2.0635	2.0635	8.95728	8.95728	4.25802	80.2328	0.0138655	141.727
	184.53	2.8	69.7456	162.74	30	1.63	0.22	3.34	54.2894	0.2613	54.5507	294.204	1.41603	295.62			244.222	1.69554	248.364	-7.57892	4.14165	4.14165	9.27446	9.27446	17.1532	86.0156	0.0169585	5.46991
	184.53	2.8	69.7456	162.74	30	1.63	0.22	2.82	50.4711	0.0956	50.5667	273.512	0.518073	274.03			228.741	1.37002	232.486	-7.80096	3.74489	3.74489	9.17098	9.17098	14.0242	84.1068	0.0163717	6.69404
	184.53	2.8	69.7456	162.74	30	1.63	0.22	2.11	45.3993	0.0479	45.4472	246.027	0.259578	246.286			207.604	0.925561	210.807	-8.10413	3.20316	3.20316	9.02969	9.02969	10.2602	81.5353	0.0154292	9.75591
	184.53	2.8	69.7456	162.74	30	1.63	0.22	1.62	41.5962	0.0237	41.6199	225.417	0.128434	225.545			193.016	0.618821	195.845	-8.31336	2.82929	2.82929	8.93218	8.93218	8.00486	79.7838	0.0146583	14.4342
	184.53	2.8	69.7456	162.74	30	1.63	0.22	1.03	37.0749	0.0073	37.0822	200.915	0.03956	200.955			175.451	0.249481	177.83	-8.56529	2.37912	2.37912	8.81477	8.81477	5.66019	77.7001	0.01356	35.3324
	184.53	2.8	69.7456	162.74	30	1.63	0.22	0.6	33.467	0.0004	33.4674	181.363	0.00216767	181.366			162.65	-0.019699	164.701	-8.7489	2.05103	2.05103	8.7292	8.7292	4.20671	76.1989	0.0126101	-443.129
	184.53	2.8	69.7456	162.74	30	1.63	0.22	0.34	31.2378	0	31.2378	169.283	0	169.283			154.909	-0.182459	156.762	-8.85992	1.85265	1.85265	8.67746	8.67746	3.4323	75.2983	0.0119596	-47.5584
	184.53	2.8	69.7456	162.74	30	1.63	0.22	0.26	30.4092	0	30.4092	164.793	0	164.793			152.527	-0.232539	154.319	-8.89408	1.79161	1.79161	8.66154	8.66154	3.20985	75.0222	0.0117461	-37.2477
	184.53	2.8	69.7456	162.74	30	1.63	0.35	3.34	55.1356	0.2863	55.4219	298.789	1.55151	300.341			249.575	1.26836	253.324	-7.57892	3.74892	3.74892	8.84728	8.84728	14.0544	78.2743	0.0150212	6.97536
	184.53	2.8	69.7456	162.74	30	1.63	0.35	2.82	51.3368	0.1132	51.45	278.203	0.61345	278.816			234.094	0.942841	237.446	-7.80096	3.35216	3.35216	8.7438	8.7438	11.2369	76.454	0.0143197	9.27388
	184.53	2.8	69.7456	162.74	30	1.63	0.35	2.11	46.2976	0.0617	46.3593	250.895	0.334363	251.229			212.956	0.498381	215.767	-8.10413	2.81043	2.81043	8.60251	8.60251	7.89849	74.0031	0.0131972	17.2609
	184.53	2.8	69.7456	162.74	30	1.63	0.35	1.62	42.519	0.0326	42.5516	230.418	0.176665	230.594			198.368	0.191641	200.805	-8.31336	2.43656	2.43656	8.505	8.505	5.93681	72.335	0.012283	44.3798
	184.53	2.8	69.7456	162.74	30	1.63	0.35	1.03	38.0289	0.0125	38.0414	206.085	0.0677397	206.153			180.804	-0.177699	182.79	-8.56529	1.98639	1.98639	8.38759	8.38759	3.94573	70.3516	0.0109864	-47.2011
	184.53	2.8	69.7456	162.74	30	1.63	0.35	0.6	34.4521	0.0028	34.4549	186.702	0.0151737	186.717			168.002	-0.446879	169.66	-8.7489	1.6583	1.6583	8.30202	8.30202	2.74995	68.9235	0.00987069	-18.5778
	184.53	2.8	69.7456	162.74	30	1.63	0.35	0.34	32.2487	0.0001	32.2488	174.761	0.000541917	174.762			160.262	-0.609639	161.722	-8.85992	1.45992	1.45992	8.25028	8.25028	2.13135	68.0671	0.00910958	-13.5331
	184.53	2.8	69.7456	162.74	30	1.63	0.35	0.26	31.4299	0	31.4299	170.324	0	170.324			157.88	-0.659719	159.279	-8.89408	1.39888	1.39888	8.23436	8.23436	1.95685	67.8047	0.00886038	-12.4816
	184.53	2.8	69.7456	162.74	30	1.63	0.47	3.34	55.8854	0.309	56.1944	302.853	1.67452	304.527			254.515	0.874041	257.902	-7.57892	3.3864	3.3864	8.45296	8.45296	11.4677	71.4525	0.0133053	9.67112
	184.53	2.8	69.7456	162.74	30	1.63	0.47	2.82	52.1043	0.1302	52.2345	282.362	0.705576	283.068			239.034	0.548521	242.024	-7.80096	2.98964	2.98964	8.34948	8.34948	8.93792	69.7138	0.0125071	15.2218
	184.53	2.8	69.7456	162.74	30	1.63	0.47	2.11	47.0941	0.0753	47.1694	255.211	0.408064	255.619			217.897	0.104061	220.345	-8.10413	2.44791	2.44791	8.20819	8.20819	5.99224	67.3744	0.0112342	78.8786
	184.53	2.8	69.7456	162.74	30	1.63	0.47	1.62	43.3375	0.0422	43.3797	234.853	0.228689	235.082			203.309	-0.202679	205.383	-8.31336	2.07404	2.07404	8.11068	8.11068	4.30163	65.7831	0.0102014	-40.0174
	184.53	2.8	69.7456	162.74	30	1.63	0.47	1.03	38.8749	0.0185	38.8934	210.67	0.100255	210.77			185.744	-0.572019	187.368	-8.56529	1.62387	1.62387	7.99327	7.99327	2.63694	63.8923	0.00874248	-13.9738
	184.53	2.8	69.7456	162.74	30	1.63	0.47	0.6	35.3244	0.0064	35.3308	191.429	0.0346827	191.464			172.943	-0.841199	174.239	-8.7489	1.29578	1.29578	7.9077	7.9077	1.67904	62.5317	0.00749251	-9.40051
	184.53	2.8	69.7456	162.74	30	1.63	0.47	0.34	33.1425	0.0016	33.1441	179.605	0.00867068	179.614			165.202	-1.00396	166.3	-8.85992	1.0974	1.0974	7.85596	7.85596	1.20428	61.7161	0.00664274	-7.82498
	184.53	2.8	69.7456	162.74	30	1.63	0.47	0.26	32.3316	0.0012	32.3328	175.211	0.00650301	175.217			162.821	-1.05404	163.857	-8.89408	1.03636	1.03636	7.84004	7.84004	1.07403	61.4662	0.00636501	-7.43809
	184.53	2.8	69.7456	162.74	30	2.8	0.13	3.34	61.0771	0.2239	61.301	330.987	1.21335	332.201			280.814	2.92728	284.752	-6.7997	3.93852	3.93852	9.72698	9.72698	15.5119	94.6141	0.0140254	3.32287
	184.53	2.8	69.7456	162.74	30	2.8	0.13	2.82	57.5599	0.0678	57.6277	311.927	0.36742	312.294			265.333	2.60176	268.875	-7.02174	3.54176	3.54176	9.6235	9.6235	12.544	92.6117	0.0133484	3.69884
	184.53	2.8	69.7456	162.74	30	2.8	0.13	2.11	53.1677	0.0327	53.2004	288.125	0.177207	288.302			244.195	2.1573	247.195	-7.32491	3.00003	3.00003	9.48221	9.48221	9.00016	89.9123	0.0122854	4.3954
	184.53	2.8	69.7456	162.74	30	2.8	0.13	1.62	49.8513	0.0145	49.8658	270.153	0.078578	270.231			229.608	1.85056	232.234	-7.53414	2.62616	2.62616	9.3847	9.3847	6.8967	88.0726	0.0114376	5.07127
	184.53	2.8	69.7456	162.74	30	2.8	0.13	1.03	46.02	0.0031	46.0231	249.39	0.0167994	249.407			212.043	1.48122	214.219	-7.78607	2.17599	2.17599	9.26729	9.26729	4.73492	85.8826	0.010262	6.25652
	184.53	2.8	69.7456	162.74	30	2.8	0.13	0.6	42.9811	0	42.9811	232.922	0	232.922			199.241	1.21204	201.089	-7.96968	1.8479	1.8479	9.18172	9.18172	3.41472	84.3039	0.00927467	7.57542
	184.53	2.8	69.7456	162.74	30	2.8	0.13	0.34	41.1066	0	41.1066	222.764	0	222.764			191.501	1.04928	193.15	-8.0807	1.64952	1.64952	9.12998	9.12998	2.7209	83.3565	0.00861363	8.70118
	184.53	2.8	69.7456	162.74	30	2.8	0.13	0.26	40.4107	0	40.4107	218.993	0	218.993			189.119	0.999201	190.707	-8.11486	1.58848	1.58848	9.11406	9.11406	2.52326	83.0661	0.00839935	9.12135
	184.53	2.8	69.7456	162.74	30	2.8	0.22	3.34	61.8913	0.2591	62.1504	335.4	1.40411	336.804			284.519	2.63154	288.186	-6.7997	3.66663	3.66663	9.43124	9.43124	13.4441	88.9483	0.0128871	3.58392
	184.53	2.8	69.7456	162.74	30	2.8	0.22	2.82	58.3862	0.0902	58.4764	316.405	0.488809	316.894			269.038	2.30602	272.308	-7.02174	3.26987	3.26987	9.32776	9.32776	10.692	87.0071	0.0121539	4.04496
	184.53	2.8	69.7456	162.74	30	2.8	0.22	2.11	54.0128	0.0483	54.0611	292.705	0.261746	292.966			247.901	1.86156	250.629	-7.32491	2.72814	2.72814	9.18647	9.18647	7.44273	84.3912	0.0110049	4.93482
	184.53	2.8	69.7456	162.74	30	2.8	0.22	1.62	50.7085	0.0243	50.7328	274.798	0.131686	274.93			233.313	1.55482	235.667	-7.53414	2.35427	2.35427	9.08896	9.08896	5.54257	82.6092	0.0100906	5.84566
	184.53	2.8	69.7456	162.74	30	2.8	0.22	1.03	46.8938	0.0091	46.9029	254.126	0.0493145	254.175			215.748	1.18548	217.652	-7.78607	1.9041	1.9041	8.97155	8.97155	3.62558	80.4887	0.00882555	7.56785
	184.53	2.8	69.7456	162.74	30	2.8	0.22	0.6	43.8748	0.0015	43.8763	237.765	0.00812876	237.773			202.947	0.916301	204.523	-7.96968	1.57601	1.57601	8.88598	8.88598	2.48379	78.9606	0.00776561	9.69766
	184.53	2.8	69.7456	162.74	30	2.8	0.22	0.34	42.0173	0	42.0173	227.699	0	227.699			195.206	0.753541	196.584	-8.0807	1.37763	1.37763	8.83424	8.83424	1.89785	78.0438	0.00705728	11.7236
	184.53	2.8	69.7456	162.74	30	2.8	0.22	0.26	41.3272	0	41.3272	223.959	0	223.959			192.825	0.703461	194.141	-8.11486	1.31659	1.31659	8.81832	8.81832	1.7334	77.7627	0.0068279	12.5356
	184.53	2.8	69.7456	162.74	30	2.8	0.35	3.34	62.67	0.2838	62.9538	339.62	1.53796	341.158			289.872	2.20436	293.146	-6.7997	3.2739	3.2739	9.00406	9.00406	10.7184	81.0731	0.0112943	4.08466
	184.53	2.8	69.7456	162.74	30	2.8	0.35	2.82	59.1771	0.1065	59.2836	320.691	0.577142	321.268			274.391	1.87884	277.268	-7.02174	2.87714	2.87714	8.90058	8.90058	8.27791	79.2203	0.0104855	4.73727
	184.53	2.8	69.7456	162.74	30	2.8	0.35	2.11	54.8258	0.0611	54.8869	297.11	0.331111	297.442			253.253	1.43438	255.589	-7.32491	2.33541	2.33541	8.75929	8.75929	5.45412	76.7251	0.00922162	6.10667
	184.53	2.8	69.7456	162.74	30	2.8	0.35	1.62	51.5368	0.0326	51.5694	279.287	0.176665	279.464			238.666	1.12764	240.627	-7.53414	1.96154	1.96154	8.66178	8.66178	3.84762	75.0264	0.00821876	7.68133
	184.53	2.8	69.7456	162.74	30	2.8	0.35	1.03	47.7413	0.0142	47.7555	258.718	0.0769523	258.795			221.101	0.758301	222.612	-7.78607	1.51137	1.51137	8.54437	8.54437	2.28423	73.0062	0.00683564	11.2678
	184.53	2.8	69.7456	162.74	30	2.8	0.35	0.6	44.7407	0.0048	44.7455	242.458	0.026012	242.484			208.299	0.489121	209.482	-7.96968	1.18328	1.18328	8.4588	8.4588	1.40014	71.5513	0.00568066	17.2939
	184.53	2.8	69.7456	162.74	30	2.8	0.35	0.34	42.8988	0.0009	42.8997	232.476	0.00487726	232.481			200.559	0.326361	201.544	-8.0807	0.984896	0.984896	8.40706	8.40706	0.97002	70.6786	0.00491076	25.76
	184.53	2.8	69.7456	162.74	30	2.8	0.35	0.26	42.2134	0.0007	42.2141	228.762	0.00379342	228.766			198.177	0.276281	199.101	-8.11486	0.923856	0.923856	8.39114	8.39114	0.85351	70.4112	0.00466177	30.3718
	184.53	2.8	69.7456	162.74	30	2.8	0.47	3.34	63.3609	0.3064	63.6673	343.364	1.66043	345.024			294.813	1.81004	297.724	-6.7997	2.91138	2.91138	8.60974	8.60974	8.47611	74.1276	0.00987535	4.75665
	184.53	2.8	69.7456	162.74	30	2.8	0.47	2.82	59.8795	0.1222	60.0017	324.497	0.662223	325.16			279.332	1.48452	281.846	-7.02174	2.51462	2.51462	8.50626	8.50626	6.32329	72.3564	0.00900226	5.72997
	184.53	2.8	69.7456	162.74	30	2.8	0.47	2.11	55.548	0.0736	55.6216	301.024	0.398851	301.423			258.194	1.04006	260.167	-7.32491	1.97289	1.97289	8.36497	8.36497	3.89228	69.9727	0.00764109	8.04277
	184.53	2.8	69.7456	162.74	30	2.8	0.47	1.62	52.2733	0.0418	52.3151	283.278	0.226521	283.505			243.606	0.733321	245.205	-7.53414	1.59902	1.59902	8.26746	8.26746	2.55685	68.3509	0.00656393	11.274
	184.53	2.8	69.7456	162.74	30	2.8	0.47	1.03	48.495	0.0199	48.5149	262.803	0.107842	262.911			226.041	0.363981	227.19	-7.78607	1.14885	1.14885	8.15005	8.15005	1.31985	66.4233	0.00508246	22.3914
	184.53	2.8	69.7456	162.74	30	2.8	0.47	0.6	45.5097	0.0085	45.5182	246.625	0.046063	246.671			213.24	0.094801	214.061	-7.96968	0.820756	0.820756	8.06448	8.06448	0.67364	65.0358	0.00384898	85.0674
	184.53	2.8	69.7456	162.74	30	2.8	0.47	0.34	43.6803	0.0034	43.6837	236.711	0.0184252	236.73			205.5	-0.067959	206.122	-8.0807	0.622376	0.622376	8.01274	8.01274	0.387352	64.204	0.0030286	-117.905
	184.53	2.8	69.7456	162.74	30	2.8	0.47	0.26	42.9991	0.0028	43.0019	233.02	0.0151737	233.035			203.118	-0.118039	203.679	-8.11486	0.561336	0.561336	7.99682	7.99682	0.315098	63.9491	0.0027636	-67.7473
	184.53	2.8	69.7456	162.74	30	3.32	0.13	3.34	61.4379	0.2649	61.7028	332.943	1.43554	334.378			298.724	3.34328	302.451	-6.45338	3.7274	3.7274	9.79666	9.79666	13.8935	95.9745	0.0124777	2.93025
	184.53	2.8	69.7456	162.74	30	3.32	0.13	2.82	57.9088	0.0877	57.9965	313.818	0.475261	314.293			283.243	3.01776	286.573	-6.67542	3.33064	3.33064	9.69318	9.69318	11.0931	93.9577	0.011759	3.21204
	184.53	2.8	69.7456	162.74	30	3.32	0.13	2.11	53.508	0.0458	53.5538	289.969	0.248198	290.217			262.105	2.5733	264.894	-6.97859	2.78891	2.78891	9.55189	9.55189	7.778	91.2386	0.0106404	3.71192
	184.53	2.8	69.7456	162.74	30	3.32	0.13	1.62	50.1802	0.0215	50.2017	271.935	0.116512	272.052			247.517	2.26656	249.932	-7.18782	2.41504	2.41504	9.45438	9.45438	5.8324	89.3853	0.00975704	4.17124
	184.53	2.8	69.7456	162.74	30	3.32	0.13	1.03	46.3341	0.0066	46.3407	251.093	0.0357665	251.128			229.953	1.89722	231.917	-7.43975	1.96487	1.96487	9.33697	9.33697	3.8607	87.179	0.00854466	4.92139
	184.53	2.8	69.7456	162.74	30	3.32	0.13	0.6	43.2791	0.0005	43.2796	234.537	0.00270959	234.54			217.151	1.62804	218.788	-7.62336	1.63678	1.63678	9.2514	9.2514	2.67904	85.5884	0.0075375	5.68253
	184.53	2.8	69.7456	162.74	30	3.32	0.13	0.34	41.3919	0	41.3919	224.31	0	224.31			209.411	1.46528	210.849	-7.73438	1.4384	1.4384	9.19966	9.19966	2.06898	84.6337	0.00686879	6.27843
	184.53	2.8	69.7456	162.74	30	3.32	0.13	0.26	40.6852	0	40.6852	220.48	0	220.48			207.029	1.4152	208.406	-7.76854	1.37736	1.37736	9.18374	9.18374	1.89711	84.341	0.00665297	6.48935
	184.53	2.8	69.7456	162.74	30	3.32	0.22	3.34	62.2516	0.3023	62.5539	337.352	1.63822	338.99			302.429	3.04754	305.885	-6.45338	3.45551	3.45551	9.50092	9.50092	11.9405	90.2674	0.0114258	3.11757
	184.53	2.8	69.7456	162.74	30	3.32	0.22	2.82	58.7361	0.1133	58.8494	318.301	0.613992	318.915			286.948	2.72202	290.007	-6.67542	3.05875	3.05875	9.39744	9.39744	9.35593	88.3118	0.0106596	3.45238
	184.53	2.8	69.7456	162.74	30	3.32	0.22	2.11	54.3559	0.0647	54.4206	294.564	0.35062	294.915			265.811	2.27756	268.328	-6.97859	2.51702	2.51702	9.25615	9.25615	6.33537	85.6763	0.0094692	4.06406
	184.53	2.8	69.7456	162.74	30	3.32	0.22	1.62	51.0418	0.0338	51.0756	276.604	0.183168	276.788			251.223	1.97082	253.366	-7.18782	2.14315	2.14315	9.15864	9.15864	4.59307	83.8807	0.00853085	4.64712
	184.53	2.8	69.7456	162.74	30	3.32	0.22	1.03	47.2135	0.0142	47.2277	255.858	0.0769523	255.935			233.658	1.60148	235.351	-7.43975	1.69298	1.69298	9.04123	9.04123	2.86617	81.7438	0.00724553	5.64554
	184.53	2.8	69.7456	162.74	30	3.32	0.22	0.6	44.1784	0.0043	44.1827	239.41	0.0233024	239.434			220.857	1.3323	222.221	-7.62336	1.36489	1.36489	8.95566	8.95566	1.86291	80.2038	0.00617997	6.72195
	184.53	2.8	69.7456	162.74	30	3.32	0.22	0.34	42.3095	0.0006	42.3101	229.283	0.0032515	229.286			213.116	1.16954	214.283	-7.73438	1.16651	1.16651	8.90392	8.90392	1.36074	79.2798	0.00547357	7.61317
	184.53	2.8	69.7456	162.74	30	3.32	0.22	0.26	41.6092	0.0004	41.6096	225.487	0.00216767	225.49			210.734	1.11946	211.84	-7.76854	1.10547	1.10547	8.888	8.888	1.22206	78.9965	0.00524578	7.93953
	184.53	2.8	69.7456	162.74	30	3.32	0.35	3.34	63.0294	0.3284	63.3578	341.567	1.77966	343.347			307.782	2.62036	310.844	-6.45338	3.06278	3.06278	9.07374	9.07374	9.3806	82.3327	0.00995113	3.46278
	184.53	2.8	69.7456	162.74	30	3.32	0.35	2.82	59.5272	0.1314	59.6586	322.588	0.712079	323.3			292.301	2.29484	294.967	-6.67542	2.66602	2.66602	8.97026	8.97026	7.10764	80.4655	0.0091208	3.90888
	184.53	2.8	69.7456	162.74	30	3.32	0.35	2.11	55.1702	0.0793	55.2495	298.977	0.42974	299.407			271.163	1.85038	273.288	-6.97859	2.12429	2.12429	8.82897	8.82897	4.51259	77.9507	0.00783397	4.77143
	184.53	2.8	69.7456	162.74	30	3.32	0.35	1.62	51.8732	0.0446	51.9178	281.11	0.241695	281.352			256.575	1.54364	258.326	-7.18782	1.75042	1.75042	8.73146	8.73146	3.06396	76.2384	0.00682223	5.6564
	184.53	2.8	69.7456	162.74	30	3.32	0.35	1.03	48.0654	0.0207	48.0861	260.475	0.112177	260.587			239.011	1.1743	240.311	-7.43975	1.30025	1.30025	8.61405	8.61405	1.69064	74.2018	0.00544012	7.33547
	184.53	2.8	69.7456	162.74	30	3.32	0.35	0.6	45.0496	0.0086	45.0582	244.132	0.0466049	244.178			226.209	0.905121	227.181	-7.62336	0.972156	0.972156	8.52848	8.52848	0.945087	72.7349	0.0042976	9.42247
	184.53	2.8	69.7456	162.74	30	3.32	0.35	0.34	43.1967	0.0033	43.2	234.09	0.0178833	234.108			218.469	0.742361	219.242	-7.73438	0.773776	0.773776	8.47674	8.47674	0.598729	71.8551	0.00354182	11.4186
	184.53	2.8	69.7456	162.74	30	3.32	0.35	0.26	42.502	0.0026	42.5046	230.326	0.0140898	230.34			216.087	0.692281	216.8	-7.76854	0.712736	0.712736	8.46082	8.46082	0.507993	71.5854	0.00329838	12.2217
	184.53	2.8	69.7456	162.74	30	3.32	0.47	3.34	63.7193	0.352	64.0713	345.306	1.90755	347.213			312.722	2.22604	315.423	-6.45338	2.70026	2.70026	8.67942	8.67942	7.29138	75.3323	0.00863468	3.89904
	184.53	2.8	69.7456	162.74	30	3.32	0.47	2.82	60.2294	0.1485	60.3779	326.394	0.804747	327.198			297.241	1.90052	299.545	-6.67542	2.3035	2.3035	8.57594	8.57594	5.30609	73.5467	0.00774958	4.51241
	184.53	2.8	69.7456	162.74	30	3.32	0.47	2.11	55.8934	0.0935	55.9869	302.896	0.506693	303.403			276.104	1.45606	277.866	-6.97859	1.76177	1.76177	8.43465	8.43465	3.10382	71.1433	0.00638081	5.79278
	184.53	2.8	69.7456	162.74	30	3.32	0.47	1.62	52.6118	0.0559	52.6677	285.112	0.302932	285.415			261.516	1.14932	262.904	-7.18782	1.3879	1.3879	8.33714	8.33714	1.92626	69.5079	0.00530711	7.25397
	184.53	2.8	69.7456	162.74	30	3.32	0.47	1.03	48.8223	0.0281	48.8504	264.576	0.152279	264.729			243.951	0.779981	244.889	-7.43975	0.937726	0.937726	8.21973	8.21973	0.87933	67.5639	0.00384391	10.5384
	184.53	2.8	69.7456	162.74	30	3.32	0.47	0.6	45.8234	0.0132	45.8366	248.325	0.0715331	248.396			231.15	0.510801	231.759	-7.62336	0.609636	0.609636	8.13416	8.13416	0.371656	66.1645	0.00263741	15.9243
	184.53	2.8	69.7456	162.74	30	3.32	0.47	0.34	43.9832	0.0068	43.99	238.353	0.0368504	238.389			223.409	0.348041	223.821	-7.73438	0.411256	0.411256	8.08242	8.08242	0.169131	65.3255	0.00184082	23.2226
	184.53	2.8	69.7456	162.74	30	3.32	0.47	0.26	43.293	0.006	43.299	234.612	0.032515	234.645			221.028	0.297961	221.378	-7.76854	0.350216	0.350216	8.0665	8.0665	0.122651	65.0684	0.00158449	27.0723
	184.53	2.8	69.7456	162.74	30	4.61	0.13	3.34	57.6732	0.4478	58.121	312.541	2.42671	314.968			343.154	4.37528	346.357	-5.59424	3.20366	3.20366	9.96952	9.96952	10.2634	99.3913	0.00933592	2.2786
	184.53	2.8	69.7456	162.74	30	4.61	0.13	2.82	53.9024	0.1974	54.0998	292.106	1.06974	293.176			327.673	4.04976	330.48	-5.81628	2.8069	2.8069	9.86604	9.86604	7.87867	97.3387	0.00856616	2.4362
	184.53	2.8	69.7456	162.74	30	4.61	0.13	2.11	49.0133	0.1209	49.1342	265.612	0.655178	266.267			306.535	3.6053	308.801	-6.11945	2.26517	2.26517	9.72475	9.72475	5.13098	94.5707	0.00738957	2.69735
	184.53	2.8	69.7456	162.74	30	4.61	0.13	1.62	45.3264	0.0669	45.3933	245.632	0.362543	245.994			291.948	3.29856	293.839	-6.32868	1.8913	1.8913	9.62724	9.62724	3.577	92.6837	0.0064782	2.91862
	184.53	2.8	69.7456	162.74	30	4.61	0.13	1.03	40.9738	0.0289	41.0027	222.044	0.156614	222.201			274.383	2.92922	275.824	-6.58061	1.44113	1.44113	9.50983	9.50983	2.07684	90.4368	0.00525225	3.24654
	184.53	2.8	69.7456	162.74	30	4.61	0.13	0.6	37.4998	0.0093	37.5091	203.218	0.0503983	203.268			261.581	2.66004	262.694	-6.76422	1.11304	1.11304	9.42426	9.42426	1.23885	88.8166	0.00425503	3.5429
	184.53	2.8	69.7456	162.74	30	4.61	0.13	0.34	35.3475	0.0023	35.3498	191.554	0.0124641	191.567			253.841	2.49728	254.755	-6.87524	0.914656	0.914656	9.37252	9.37252	0.836596	87.8441	0.00360327	3.75309
	184.53	2.8	69.7456	162.74	30	4.61	0.13	0.26	34.542	0.0018	34.5438	187.189	0.00975451	187.199			251.459	2.4472	252.313	-6.9094	0.853616	0.853616	9.3566	9.3566	0.72866	87.5459	0.00339465	3.82339
	184.53	2.8	69.7456	162.74	30	4.61	0.22	3.34	58.5326	0.4938	59.0264	317.198	2.67599	319.874			346.859	4.07954	349.791	-5.59424	2.93177	2.93177	9.67378	9.67378	8.59525	93.582	0.00845232	2.37129
	184.53	2.8	69.7456	162.74	30	4.61	0.22	2.82	54.7833	0.2348	55.0181	296.88	1.27242	298.153			331.378	3.75402	333.913	-5.81628	2.53501	2.53501	9.5703	9.5703	6.42626	91.5906	0.00764988	2.54935
	184.53	2.8	69.7456	162.74	30	4.61	0.22	2.11	49.9283	0.1537	50.082	270.57	0.832927	271.403			310.241	3.30956	312.234	-6.11945	1.99328	1.99328	9.42901	9.42901	3.97315	88.9062	0.00642493	2.84902
	184.53	2.8	69.7456	162.74	30	4.61	0.22	1.62	46.2672	0.0927	46.3599	250.73	0.502357	251.232			295.653	3.00282	297.273	-6.32868	1.61941	1.61941	9.3315	9.3315	2.62248	87.0769	0.00547738	3.10758
	184.53	2.8	69.7456	162.74	30	4.61	0.22	1.03	41.9461	0.0466	41.9927	227.313	0.252533	227.566			278.088	2.63348	279.257	-6.58061	1.16924	1.16924	9.21409	9.21409	1.36711	84.8994	0.00420455	3.49882
	184.53	2.8	69.7456	162.74	30	4.61	0.22	0.6	38.4998	0.0201	38.5199	208.637	0.108925	208.746			265.287	2.3643	266.128	-6.76422	0.841146	0.841146	9.12852	9.12852	0.707527	83.3298	0.00317071	3.86098
	184.53	2.8	69.7456	162.74	30	4.61	0.22	0.34	36.3706	0.0093	36.3799	197.099	0.0503983	197.149			257.546	2.20154	258.189	-6.87524	0.642766	0.642766	9.07678	9.07678	0.413148	82.3879	0.00249573	4.12292
	184.53	2.8	69.7456	162.74	30	4.61	0.22	0.26	35.577	0.0083	35.5853	192.798	0.0449791	192.843			255.165	2.15146	255.746	-6.9094	0.581726	0.581726	9.06086	9.06086	0.338405	82.0991	0.00227981	4.21149
	184.53	2.8	69.7456	162.74	30	4.61	0.35	3.34	59.3523	0.5248	59.8771	321.64	2.84398	324.484			352.212	3.65236	354.751	-5.59424	2.53904	2.53904	9.2466	9.2466	6.4467	85.4996	0.00720883	2.53168
	184.53	2.8	69.7456	162.74	30	4.61	0.35	2.82	55.6233	0.2598	55.8831	301.432	1.4079	302.84			336.731	3.32684	338.873	-5.81628	2.14228	2.14228	9.14312	9.14312	4.58935	83.5966	0.00636198	2.74829
	184.53	2.8	69.7456	162.74	30	4.61	0.35	2.11	50.8024	0.1766	50.979	275.307	0.957026	276.264			315.593	2.88238	317.194	-6.11945	1.60055	1.60055	9.00183	9.00183	2.56175	81.0329	0.00507154	3.12305
	184.53	2.8	69.7456	162.74	30	4.61	0.35	1.62	47.1676	0.1124	47.28	255.609	0.609115	256.219			301.006	2.57564	302.232	-6.32868	1.22668	1.22668	8.90432	8.90432	1.50473	79.2869	0.00407526	3.45713
	184.53	2.8	69.7456	162.74	30	4.61	0.35	1.03	42.8803	0.062	42.9423	232.376	0.335989	232.712			283.441	2.2063	284.217	-6.58061	0.776506	0.776506	8.78691	8.78691	0.602962	77.2098	0.00273957	3.98264
	184.53	2.8	69.7456	162.74	30	4.61	0.35	0.6	39.4644	0.0301	39.4945	213.864	0.163117	214.028			270.639	1.93712	271.088	-6.76422	0.448416	0.448416	8.70134	8.70134	0.201077	75.7133	0.00165688	4.49189
	184.53	2.8	69.7456	162.74	30	4.61	0.35	0.34	37.358	0.0164	37.3744	202.449	0.0888744	202.538			262.899	1.77436	263.149	-6.87524	0.250036	0.250036	8.6496	8.6496	0.062518	74.8155	0.000951073	4.87477
	184.53	2.8	69.7456	162.74	30	4.61	0.35	0.26	36.5747	0.015	36.5897	198.205	0.0812876	198.286			260.517	1.72428	260.706	-6.9094	0.188996	0.188996	8.63368	8.63368	0.0357195	74.5404	0.000725465	5.00712
	184.53	2.8	69.7456	162.74	30	4.61	0.47	3.34	60.0785	0.5528	60.6313	325.576	2.99572	328.572			357.153	3.25804	359.329	-5.59424	2.17652	2.17652	8.85228	8.85228	4.73722	78.3628	0.00609408	2.71706
	184.53	2.8	69.7456	162.74	30	4.61	0.47	2.82	56.3675	0.2827	56.6502	305.465	1.532	306.997			341.672	2.93252	343.451	-5.81628	1.77976	1.77976	8.7488	8.7488	3.16753	76.5415	0.00520897	2.98337
	184.53	2.8	69.7456	162.74	30	4.61	0.47	2.11	51.5766	0.1979	51.7745	279.503	1.07245	280.575			320.534	2.48806	321.772	-6.11945	1.23803	1.23803	8.60751	8.60751	1.53271	74.0892	0.00386238	3.45952
	184.53	2.8	69.7456	162.74	30	4.61	0.47	1.62	47.965	0.1313	48.0963	259.931	0.711537	260.642			305.946	2.18132	306.811	-6.32868	0.864156	0.864156	8.51	8.51	0.746766	72.4201	0.00282453	3.9013
	184.53	2.8	69.7456	162.74	30	4.61	0.47	1.03	43.7078	0.0773	43.7851	236.86	0.418902	237.279			288.382	1.81198	288.795	-6.58061	0.413986	0.413986	8.39259	8.39259	0.171384	70.4355	0.00143555	4.63172
	184.53	2.8	69.7456	162.74	30	4.61	0.47	0.6	40.3187	0.0418	40.3605	218.494	0.226521	218.721			275.58	1.5428	275.666	-6.76422	0.085896	0.085896	8.30702	8.30702	0.00737812	69.0065	0.000311692	5.38437
	184.53	2.8	69.7456	162.74	30	4.61	0.47	0.34	38.231	0.0244	38.2554	207.18	0.132228	207.313			267.84	1.38004	267.727	-6.87524	0.112484	0.112484	8.25528	8.25528	0.0126527	68.1496	0.000419968	5.98191
	184.53	2.8	69.7456	162.74	30	4.61	0.47	0.26	37.4565	0.0226	37.4791	202.983	0.122473	203.106			265.458	1.32996	265.284	-6.9094	0.173524	0.173524	8.23936	8.23936	0.0301106	67.887	0.000653678	6.19519
	184.53	2.8	69.7456	162.74	30	5.6	0.13	3.34	68.1619	0.4656	68.6275	369.381	2.52317	371.904			377.251	5.16728	380.053	-4.9349	2.80172	2.80172	10.1022	10.1022	7.84961	102.054	0.00742666	1.95503
	184.53	2.8	69.7456	162.74	30	5.6	0.13	2.82	64.764	0.2045	64.9685	350.967	1.10822	352.076			361.77	4.84176	364.175	-5.15694	2.40496	2.40496	9.9987	9.9987	5.78381	99.974	0.00664774	2.0651
	184.53	2.8	69.7456	162.74	30	5.6	0.13	2.11	60.6865	0.1433	60.8298	328.871	0.776567	329.647			340.633	4.3973	342.496	-5.46011	1.86323	1.86323	9.85741	9.85741	3.47161	97.1685	0.00546989	2.2417
	184.53	2.8	69.7456	162.74	30	5.6	0.13	1.62	57.5566	0.0885	57.6451	311.909	0.479597	312.389			326.045	4.09056	327.535	-5.66934	1.48936	1.48936	9.7599	9.7599	2.21818	95.2556	0.00456794	2.38596
	184.53	2.8	69.7456	162.74	30	5.6	0.13	1.03	53.9805	0.0532	54.0337	292.53	0.2883	292.818			308.48	3.72122	309.519	-5.92127	1.03919	1.03919	9.64249	9.64249	1.07991	92.9776	0.00336873	2.59122
	184.53	2.8	69.7456	162.74	30	5.6	0.13	0.6	51.1231	0.028	51.1511	277.045	0.151737	277.197			295.679	3.45204	296.39	-6.10488	0.711096	0.711096	9.55692	9.55692	0.505658	91.3347	0.00240496	2.76848
	184.53	2.8	69.7456	162.74	30	5.6	0.13	0.34	49.3502	0.0144	49.3646	267.437	0.0780361	267.515			287.938	3.28928	288.451	-6.2159	0.512716	0.512716	9.50518	9.50518	0.262878	90.3484	0.00178065	2.88974
	184.53	2.8	69.7456	162.74	30	5.6	0.13	0.26	48.6592	0.0132	48.6724	263.693	0.0715331	263.764			285.557	3.2392	286.008	-6.25006	0.451676	0.451676	9.48926	9.48926	0.204011	90.046	0.00158174	2.92951
	184.53	2.8	69.7456	162.74	30	5.6	0.22	3.34	68.9368	0.5088	69.4456	373.58	2.75728	376.338			380.957	4.87154	383.487	-4.9349	2.52983	2.52983	9.80644	9.80644	6.40002	96.1662	0.00664072	2.01301
	184.53	2.8	69.7456	162.74	30	5.6	0.22	2.82	65.553	0.2387	65.7917	355.243	1.29356	356.537			365.476	4.54602	367.609	-5.15694	2.13307	2.13307	9.70296	9.70296	4.54997	94.1474	0.00583641	2.13438
	184.53	2.8	69.7456	162.74	30	5.6	0.22	2.11	61.4979	0.1739	61.6718	333.268	0.942394	334.21			344.339	4.10156	345.93	-5.46011	1.59134	1.59134	9.56167	9.56167	2.53235	91.4255	0.00462143	2.33123
	184.53	2.8	69.7456	162.74	30	5.6	0.22	1.62	58.3853	0.1146	58.4999	316.4	0.621037	317.021			329.751	3.79482	330.968	-5.66934	1.21747	1.21747	9.46416	9.46416	1.48222	89.5703	0.00369208	2.49397
	184.53	2.8	69.7456	162.74	30	5.6	0.22	1.03	54.8297	0.0736	54.9033	297.132	0.398851	297.53			312.186	3.42548	312.953	-5.92127	0.767296	0.767296	9.34675	9.34675	0.588743	87.3617	0.00245782	2.72859
	184.53	2.8	69.7456	162.74	30	5.6	0.22	0.6	51.9928	0.0434	52.0362	281.758	0.235192	281.993			299.384	3.1563	299.824	-6.10488	0.439206	0.439206	9.26118	9.26118	0.192902	85.7694	0.00146703	2.93419
	184.53	2.8	69.7456	162.74	30	5.6	0.22	0.34	50.2357	0.0262	50.2619	272.236	0.141982	272.378			291.644	2.99354	291.885	-6.2159	0.240826	0.240826	9.20944	9.20944	0.0579972	84.8138	0.000825754	3.07644
	184.53	2.8	69.7456	162.74	30	5.6	0.22	0.26	49.5522	0.0245	49.5767	268.532	0.13277	268.665			289.262	2.94346	289.442	-6.25006	0.179786	0.179786	9.19352	9.19352	0.032323	84.5208	0.000621533	3.12337
	184.53	2.8	69.7456	162.74	30	5.6	0.35	3.34	69.6767	0.5389	70.2156	377.59	2.92039	380.51			386.309	4.44436	388.446	-4.9349	2.1371	2.1371	9.37926	9.37926	4.56718	87.9705	0.00553208	2.11037
	184.53	2.8	69.7456	162.74	30	5.6	0.35	2.82	66.3063	0.2622	66.5685	359.325	1.42091	360.746			370.828	4.11884	372.569	-5.15694	1.74034	1.74034	9.27578	9.27578	3.02877	86.0401	0.0046931	2.25204
	184.53	2.8	69.7456	162.74	30	5.6	0.35	2.11	62.2752	0.1957	62.4709	337.48	1.06053	338.541			349.691	3.67438	350.89	-5.46011	1.19861	1.19861	9.13449	9.13449	1.43666	83.4389	0.00342761	2.48599
	184.53	2.8	69.7456	162.74	30	5.6	0.35	1.62	59.181	0.1339	59.3149	320.712	0.725627	321.438			335.103	3.36764	335.928	-5.66934	0.824736	0.824736	9.03698	9.03698	0.680189	81.667	0.00246114	2.68347
	184.53	2.8	69.7456	162.74	30	5.6	0.35	1.03	55.6489	0.0904	55.7393	301.571	0.489893	302.061			317.538	2.9983	317.913	-5.92127	0.374566	0.374566	8.91957	8.91957	0.1403	79.5587	0.00117959	2.97487
	184.53	2.8	69.7456	162.74	30	5.6	0.35	0.6	52.8329	0.057	52.8899	286.311	0.308893	286.62			304.737	2.72912	304.783	-6.10488	0.046476	0.046476	8.834	8.834	0.00216002	78.0395	0.000152512	3.23694
	184.53	2.8	69.7456	162.74	30	5.6	0.35	0.34	51.0909	0.0367	51.1276	276.87	0.198884	277.069			296.996	2.56636	296.844	-6.2159	0.151904	0.151904	8.78226	8.78226	0.0230748	77.1281	0.000511468	3.42207
	184.53	2.8	69.7456	162.74	30	5.6	0.35	0.26	50.4136	0.0347	50.4483	273.2	0.188045	273.388			294.615	2.51628	294.402	-6.25006	0.212944	0.212944	8.76634	8.76634	0.0453451	76.8487	0.000722788	3.48385
	184.53	2.8	69.7456	162.74	30	5.6	0.47	3.34	70.3328	0.566	70.8988	381.146	3.06725	384.213			391.25	4.05004	393.025	-4.9349	1.77458	1.77458	8.98494	8.98494	3.14912	80.7291	0.00453566	2.21848
	184.53	2.8	69.7456	162.74	30	5.6	0.47	2.82	66.9745	0.2837	67.2582	362.946	1.53742	364.484			375.769	3.72452	377.147	-5.15694	1.37782	1.37782	8.88146	8.88146	1.89838	78.8803	0.00366666	2.38459
	184.53	2.8	69.7456	162.74	30	5.6	0.47	2.11	62.9648	0.2159	63.1807	341.217	1.17	342.387			354.632	3.28006	355.468	-5.46011	0.836086	0.836086	8.74017	8.74017	0.69904	76.3905	0.00235762	2.66464
	184.53	2.8	69.7456	162.74	30	5.6	0.47	1.62	59.8869	0.152	60.0389	324.537	0.823714	325.361			340.044	2.97332	340.506	-5.66934	0.462216	0.462216	8.64266	8.64266	0.213644	74.6955	0.00135928	2.90674
	184.53	2.8	69.7456	162.74	30	5.6	0.47	1.03	56.376	0.107	56.483	305.511	0.579852	306.091			322.479	2.60398	322.491	-5.92127	0.012046	0.012046	8.52525	8.52525	0.000145106	72.6799	3.73544e-05	3.27393
	184.53	2.8	69.7456	162.74	30	5.6	0.47	0.6	53.578	0.0708	53.6488	290.348	0.383677	290.732			309.678	2.3348	309.362	-6.10488	0.316044	0.316044	8.43968	8.43968	0.0998838	71.2282	0.00102056	3.61473
	184.53	2.8	69.7456	162.74	30	5.6	0.47	0.34	51.8489	0.0485	51.8974	280.978	0.26283	281.241			301.937	2.17204	301.423	-6.2159	0.514424	0.514424	8.38794	8.38794	0.264632	70.3575	0.00170375	3.86178
	184.53	2.8	69.7456	162.74	30	5.6	0.47	0.26	51.1763	0.0462	51.2225	277.333	0.250366	277.584			299.555	2.12196	298.98	-6.25006	0.575464	0.575464	8.37202	8.37202	0.331159	70.0907	0.00192106	3.94542
	184.53	2.8	116.243	116.243	50	0.97	0.13	3.34	47.0776	0.1008	47.1784	255.122	0.546253	255.668			289.644	0.793687	294.226	0.31225	4.58184	4.58184	0.481437	0.481437	20.9933	0.231781	0.0158189	0.606583
	184.53	2.8	116.243	116.243	50	0.97	0.13	2.82	44.2638	0.0304	44.2942	239.873	0.164743	240.038			274.163	0.468167	278.349	0.0902103	4.18508	4.18508	0.377957	0.377957	17.5149	0.142851	0.0152649	0.807312
	184.53	2.8	116.243	116.243	50	0.97	0.13	2.11	40.5098	0.0136	40.5234	219.53	0.0737008	219.603			253.026	0.023707	256.669	-0.21296	3.64335	3.64335	0.236667	0.236667	13.274	0.0560111	0.0143991	9.98299
	184.53	2.8	116.243	116.243	50	0.97	0.13	1.62	37.6795	0.0051	37.6846	204.192	0.0276378	204.219			238.438	-0.283033	241.708	-0.42219	3.26948	3.26948	0.139157	0.139157	10.6895	0.0193646	0.0137121	-0.491662
	184.53	2.8	116.243	116.243	50	0.97	0.13	1.03	34.2858	0.0002	34.286	185.801	0.00108383	185.802			220.873	-0.652373	223.693	-0.67412	2.81931	2.81931	0.0217467	0.0217467	7.94853	0.000472919	0.0127644	-0.0333348
	184.53	2.8	116.243	116.243	50	0.97	0.13	0.6	31.5269	0	31.5269	170.85	0	170.85			208.072	-0.921553	210.563	-0.85773	2.49122	2.49122	0.0638233	0.0638233	6.2062	0.00407341	0.0119729	-0.0692562
	184.53	2.8	116.243	116.243	50	0.97	0.13	0.34	29.782	0	29.782	161.394	0	161.394			200.331	-1.08431	202.624	-0.96875	2.29284	2.29284	0.115563	0.115563	5.25713	0.0133549	0.0114453	-0.106577
	184.53	2.8	116.243	116.243	50	0.97	0.13	0.26	29.1177	0	29.1177	157.794	0	157.794			197.95	-1.13439	200.181	-1.00291	2.2318	2.2318	0.131483	0.131483	4.98095	0.0172879	0.0112746	-0.115906
	184.53	2.8	116.243	116.243	50	0.97	0.22	3.34	47.9819	0.1292	48.1111	260.022	0.700157	260.722			293.35	0.497947	297.66	0.31225	4.30995	4.30995	0.185697	0.185697	18.5757	0.0344833	0.0146922	0.372925
	184.53	2.8	116.243	116.243	50	0.97	0.22	2.82	45.1809	0.0467	45.2276	244.843	0.253075	245.096			277.869	0.172427	281.782	0.0902103	3.91319	3.91319	0.0822167	0.0822167	15.3131	0.00675959	0.0140829	0.47682
	184.53	2.8	116.243	116.243	50	0.97	0.22	2.11	41.4499	0.0243	41.4742	224.624	0.131686	224.756			256.732	-0.272033	260.103	-0.21296	3.37146	3.37146	0.0590733	0.0590733	11.3668	0.00348965	0.0131323	-0.217155
	184.53	2.8	116.243	116.243	50	0.97	0.22	1.62	38.6398	0.0127	38.6525	209.396	0.0688235	209.465			242.144	-0.578773	245.141	-0.42219	2.99759	2.99759	0.156583	0.156583	8.98557	0.0245183	0.0123794	-0.270544
	184.53	2.8	116.243	116.243	50	0.97	0.22	1.03	35.2795	0.0035	35.283	191.186	0.0189671	191.205			224.579	-0.948113	227.126	-0.67412	2.54742	2.54742	0.273993	0.273993	6.48937	0.0750723	0.0113431	-0.288988
	184.53	2.8	116.243	116.243	50	0.97	0.22	0.6	32.5596	0.0001	32.5597	176.446	0.000541917	176.447			211.777	-1.21729	213.997	-0.85773	2.21933	2.21933	0.359563	0.359563	4.92544	0.129286	0.0104796	-0.295379
	184.53	2.8	116.243	116.243	50	0.97	0.22	0.34	30.851	0	30.851	167.187	0	167.187			204.037	-1.38005	206.058	-0.96875	2.02095	2.02095	0.411303	0.411303	4.08426	0.16917	0.00990484	-0.298034
	184.53	2.8	116.243	116.243	50	0.97	0.22	0.26	30.2025	0	30.2025	163.673	0	163.673			201.655	-1.43013	203.615	-1.00291	1.95991	1.95991	0.427223	0.427223	3.84126	0.18252	0.00971913	-0.29873
	184.53	2.8	116.243	116.243	50	0.97	0.35	3.34	48.8504	0.1493	48.9997	264.729	0.809083	265.538			298.702	0.070767	302.62	0.31225	3.91722	3.91722	0.241483	0.241483	15.3446	0.0583142	0.0131141	3.41237
	184.53	2.8	116.243	116.243	50	0.97	0.35	2.82	46.0632	0.0599	46.1231	249.624	0.324608	249.949			283.222	-0.254753	286.742	0.0902103	3.52046	3.52046	0.344963	0.344963	12.3937	0.119	0.0124301	-1.35411
	184.53	2.8	116.243	116.243	50	0.97	0.35	2.11	42.3582	0.0337	42.3919	229.546	0.182626	229.729			262.084	-0.699213	265.063	-0.21296	2.97873	2.97873	0.486253	0.486253	8.87286	0.236442	0.0113656	-0.695429
	184.53	2.8	116.243	116.243	50	0.97	0.35	1.62	39.5696	0.0193	39.5889	214.435	0.10459	214.539			247.496	-1.00595	250.101	-0.42219	2.60486	2.60486	0.583763	0.583763	6.78532	0.34078	0.0105249	-0.580309
	184.53	2.8	116.243	116.243	50	0.97	0.35	1.03	36.2419	0.0078	36.2497	196.401	0.0422695	196.443			229.931	-1.37529	232.086	-0.67412	2.15469	2.15469	0.701173	0.701173	4.64271	0.491644	0.00937103	-0.509836
	184.53	2.8	116.243	116.243	50	0.97	0.35	0.6	33.5583	0.0017	33.56	181.858	0.00921259	181.867			217.13	-1.64447	218.956	-0.85773	1.8266	1.8266	0.786743	0.786743	3.33648	0.618965	0.00841249	-0.478417
	184.53	2.8	116.243	116.243	50	0.97	0.35	0.34	31.8808	0.0001	31.8809	172.768	0.000541917	172.768			209.389	-1.80723	211.018	-0.96875	1.62822	1.62822	0.838483	0.838483	2.65111	0.703054	0.00777606	-0.46396
	184.53	2.8	116.243	116.243	50	0.97	0.35	0.26	31.2452	0	31.2452	169.323	0	169.323			207.008	-1.85731	208.575	-1.00291	1.56718	1.56718	0.854403	0.854403	2.45607	0.730005	0.00757065	-0.460021
	184.53	2.8	116.243	116.243	50	0.97	0.47	3.34	49.6204	0.1683	49.7887	268.902	0.912047	269.814			303.643	-0.323553	307.198	0.31225	3.5547	3.5547	0.635803	0.635803	12.6359	0.404246	0.0117068	-1.96507
	184.53	2.8	116.243	116.243	50	0.97	0.47	2.82	46.8456	0.0728	46.9184	253.864	0.394516	254.259			288.162	-0.649073	291.32	0.0902103	3.15794	3.15794	0.739283	0.739283	9.97261	0.54654	0.0109589	-1.13898
	184.53	2.8	116.243	116.243	50	0.97	0.47	2.11	43.1638	0.0437	43.2075	233.912	0.236818	234.149			267.025	-1.09353	269.641	-0.21296	2.61621	2.61621	0.880573	0.880573	6.84458	0.775409	0.00979764	-0.805255
	184.53	2.8	116.243	116.243	50	0.97	0.47	1.62	40.3943	0.0267	40.421	218.904	0.144692	219.048			252.437	-1.40027	254.679	-0.42219	2.24234	2.24234	0.978083	0.978083	5.02811	0.956647	0.00888278	-0.698495
	184.53	2.8	116.243	116.243	50	0.97	0.47	1.03	37.0942	0.0126	37.1068	201.02	0.0682816	201.088			234.872	-1.76961	236.664	-0.67412	1.79217	1.79217	1.09549	1.09549	3.21189	1.20011	0.00763042	-0.619058
	184.53	2.8	116.243	116.243	50	0.97	0.47	0.6	34.4411	0.0048	34.4459	186.642	0.026012	186.668			222.071	-2.03879	223.535	-0.85773	1.46408	1.46408	1.18106	1.18106	2.14354	1.39491	0.00659287	-0.579295
	184.53	2.8	116.243	116.243	50	0.97	0.47	0.34	32.7888	0.0014	32.7902	177.688	0.00758684	177.696			214.33	-2.20155	215.596	-0.96875	1.2657	1.2657	1.2328	1.2328	1.60201	1.5198	0.00590539	-0.55997
	184.53	2.8	116.243	116.243	50	0.97	0.47	0.26	32.1634	0.0012	32.1646	174.299	0.00650301	174.306			211.949	-2.25163	213.153	-1.00291	1.20466	1.20466	1.24872	1.24872	1.45122	1.55931	0.00568376	-0.554586
	184.53	2.8	116.243	116.243	50	1.63	0.13	3.34	59.9179	0.0898	60.0077	324.705	0.486642	325.192			312.376	1.32169	316.69	0.75181	4.31388	4.31388	0.569877	0.569877	18.6096	0.324759	0.0138099	0.431174
	184.53	2.8	116.243	116.243	50	1.63	0.13	2.82	57.3027	0.023	57.3257	310.533	0.124641	310.658			296.895	0.996167	300.812	0.52977	3.91712	3.91712	0.466397	0.466397	15.3439	0.217526	0.0131936	0.468191
	184.53	2.8	116.243	116.243	50	1.63	0.13	2.11	53.9103	0.0102	53.9205	292.149	0.0552756	292.205			275.758	0.551707	279.133	0.2266	3.37539	3.37539	0.325107	0.325107	11.3933	0.105694	0.0122404	0.589274
	184.53	2.8	116.243	116.243	50	1.63	0.13	1.62	51.3127	0.0027	51.3154	278.072	0.0146318	278.087			261.17	0.244967	264.171	0.0173703	3.00152	3.00152	0.227597	0.227597	9.00915	0.0518003	0.0114926	0.929091
	184.53	2.8	116.243	116.243	50	1.63	0.13	1.03	48.2412	0	48.2412	261.427	0	261.427			243.605	-0.124373	246.156	-0.23456	2.55135	2.55135	0.110187	0.110187	6.50941	0.0121411	0.0104733	-0.885937
	184.53	2.8	116.243	116.243	50	1.63	0.13	0.6	45.7531	0	45.7531	247.944	0	247.944			230.804	-0.393553	233.027	-0.41817	2.22326	2.22326	0.0246167	0.0246167	4.9429	0.000605982	0.00963271	-0.0625499
	184.53	2.8	116.243	116.243	50	1.63	0.13	0.34	44.1906	0	44.1906	239.477	0	239.477			223.063	-0.556313	225.088	-0.52919	2.02488	2.02488	0.0271233	0.0271233	4.10016	0.000735673	0.00907763	-0.0487555
	184.53	2.8	116.243	116.243	50	1.63	0.13	0.26	43.5922	0	43.5922	236.234	0	236.234			220.681	-0.606393	222.645	-0.56335	1.96384	1.96384	0.0430433	0.0430433	3.85668	0.00185273	0.008899	-0.0709825
	184.53	2.8	116.243	116.243	50	1.63	0.22	3.34	60.761	0.113	60.874	329.274	0.612367	329.887			316.082	1.02595	320.124	0.75181	4.04199	4.04199	0.274137	0.274137	16.3377	0.0751509	0.0127878	0.267204
	184.53	2.8	116.243	116.243	50	1.63	0.22	2.82	58.1539	0.0352	58.1891	315.146	0.190755	315.337			300.601	0.700427	304.246	0.52977	3.64523	3.64523	0.170657	0.170657	13.2877	0.0291237	0.0121265	0.243647
	184.53	2.8	116.243	116.243	50	1.63	0.22	2.11	54.7852	0.0182	54.8034	296.89	0.0986289	296.989			279.463	0.255967	282.567	0.2266	3.1035	3.1035	0.0293667	0.0293667	9.63174	0.000862403	0.0111052	0.114728
	184.53	2.8	116.243	116.243	50	1.63	0.22	1.62	52.2078	0.0083	52.2161	282.923	0.0449791	282.968			264.876	-0.050773	267.605	0.0173703	2.72963	2.72963	0.0681433	0.0681433	7.4509	0.00464351	0.0103053	-1.34212
	184.53	2.8	116.243	116.243	50	1.63	0.22	1.03	49.167	0.0014	49.1684	266.444	0.00758684	266.452			247.311	-0.420113	249.59	-0.23456	2.27946	2.27946	0.185553	0.185553	5.19596	0.03443	0.00921701	-0.441675
	184.53	2.8	116.243	116.243	50	1.63	0.22	0.6	46.7108	0	46.7108	253.134	0	253.134			234.509	-0.689293	236.46	-0.41817	1.95137	1.95137	0.271123	0.271123	3.80786	0.0735078	0.0083211	-0.393335
	184.53	2.8	116.243	116.243	50	1.63	0.22	0.34	45.1728	0	45.1728	244.799	0	244.799			226.769	-0.852053	228.522	-0.52919	1.75299	1.75299	0.322863	0.322863	3.07299	0.104241	0.00773032	-0.378924
	184.53	2.8	116.243	116.243	50	1.63	0.22	0.26	44.5847	0	44.5847	241.612	0	241.612			224.387	-0.902133	226.079	-0.56335	1.69195	1.69195	0.338783	0.338783	2.86271	0.114774	0.00754034	-0.375536
	184.53	2.8	116.243	116.243	50	1.63	0.35	3.34	61.5756	0.1305	61.7061	333.689	0.707202	334.396			321.434	0.598767	325.083	0.75181	3.64926	3.64926	0.153043	0.153043	13.3171	0.0234223	0.0113531	0.255597
	184.53	2.8	116.243	116.243	50	1.63	0.35	2.82	58.9779	0.0457	59.0236	319.611	0.247656	319.859			305.953	0.273247	309.206	0.52977	3.2525	3.2525	0.256523	0.256523	10.5788	0.0658042	0.0106307	0.938796
	184.53	2.8	116.243	116.243	50	1.63	0.35	2.11	55.6334	0.0255	55.6589	301.487	0.138189	301.625			284.816	-0.171213	287.527	0.2266	2.71077	2.71077	0.397813	0.397813	7.3483	0.158255	0.00951764	-2.3235
	184.53	2.8	116.243	116.243	50	1.63	0.35	1.62	53.0755	0.0133	53.0888	287.625	0.072075	287.697			270.228	-0.477953	272.565	0.0173703	2.3369	2.3369	0.495323	0.495323	5.46112	0.245345	0.0086479	-1.03634
	184.53	2.8	116.243	116.243	50	1.63	0.35	1.03	50.0644	0.0046	50.069	271.308	0.0249282	271.333			252.663	-0.847293	254.55	-0.23456	1.88673	1.88673	0.612733	0.612733	3.55977	0.375442	0.00746739	-0.723166
	184.53	2.8	116.243	116.243	50	1.63	0.35	0.6	47.6386	0.0006	47.6392	258.162	0.0032515	258.165			239.862	-1.11647	241.42	-0.41817	1.55864	1.55864	0.698303	0.698303	2.42937	0.487627	0.0064981	-0.625455
	184.53	2.8	116.243	116.243	50	1.63	0.35	0.34	46.1252	0	46.1252	249.96	0	249.96			232.121	-1.27923	233.481	-0.52919	1.36026	1.36026	0.750043	0.750043	1.85032	0.562565	0.00586015	-0.586323
	184.53	2.8	116.243	116.243	50	1.63	0.35	0.26	45.5458	0	45.5458	246.821	0	246.821			229.739	-1.32931	231.039	-0.56335	1.29922	1.29922	0.765963	0.765963	1.68798	0.5867	0.00565521	-0.57621
	184.53	2.8	116.243	116.243	50	1.63	0.47	3.34	62.2985	0.1469	62.4454	337.606	0.796077	338.402			326.375	0.204447	329.662	0.75181	3.28674	3.28674	0.547363	0.547363	10.8027	0.299607	0.0100705	2.67729
	184.53	2.8	116.243	116.243	50	1.63	0.47	2.82	59.7094	0.0563	59.7657	323.576	0.305099	323.881			310.894	-0.121073	313.784	0.52977	2.88998	2.88998	0.650843	0.650843	8.35201	0.423597	0.00929572	-5.37563
	184.53	2.8	116.243	116.243	50	1.63	0.47	2.11	56.3864	0.0338	56.4202	305.568	0.183168	305.751			289.757	-0.565533	292.105	0.2266	2.34825	2.34825	0.792133	0.792133	5.5143	0.627475	0.00810423	-1.40068
	184.53	2.8	116.243	116.243	50	1.63	0.47	1.62	53.8452	0.0186	53.8638	291.796	0.100797	291.897			275.169	-0.872273	277.143	0.0173703	1.97438	1.97438	0.889643	0.889643	3.89819	0.791465	0.00717517	-1.01991
	184.53	2.8	116.243	116.243	50	1.63	0.47	1.03	50.8596	0.0084	50.868	275.617	0.0455211	275.662			257.604	-1.24161	259.128	-0.23456	1.52421	1.52421	1.00705	1.00705	2.32323	1.01416	0.00591689	-0.811085
	184.53	2.8	116.243	116.243	50	1.63	0.47	0.6	48.4593	0.0025	48.4618	262.609	0.0135479	262.623			244.802	-1.51079	245.998	-0.41817	1.19612	1.19612	1.09262	1.09262	1.43071	1.19383	0.00488608	-0.723212
	184.53	2.8	116.243	116.243	50	1.63	0.47	0.34	46.9664	0.0005	46.9669	254.519	0.00270959	254.522			237.062	-1.67355	238.06	-0.52919	0.997744	0.997744	1.14436	1.14436	0.995493	1.30957	0.00420879	-0.683793
	184.53	2.8	116.243	116.243	50	1.63	0.47	0.26	46.3943	0.0004	46.3947	251.419	0.00216767	251.421			234.68	-1.72363	235.617	-0.56335	0.936704	0.936704	1.16028	1.16028	0.877414	1.34626	0.00399141	-0.673161
	184.53	2.8	116.243	116.243	50	2.8	0.13	3.34	71.9068	0.1256	72.0324	389.675	0.680648	390.356			352.673	2.25769	356.512	1.53103	3.83886	3.83886	0.726657	0.726657	14.7369	0.52803	0.010885	0.321859
	184.53	2.8	116.243	116.243	50	2.8	0.13	2.82	69.6618	0.0387	69.7005	377.509	0.209722	377.719			337.192	1.93217	340.634	1.30899	3.4421	3.4421	0.623177	0.623177	11.8481	0.388349	0.0102081	0.322527
	184.53	2.8	116.243	116.243	50	2.8	0.13	2.11	67.0473	0.0232	67.0705	363.341	0.125725	363.467			316.055	1.48771	318.955	1.00582	2.90037	2.90037	0.481887	0.481887	8.41217	0.232215	0.0091768	0.323912
	184.53	2.8	116.243	116.243	50	2.8	0.13	1.62	64.9938	0.0109	65.0047	352.213	0.059069	352.272			301.467	1.18097	303.994	0.79659	2.5265	2.5265	0.384377	0.384377	6.38322	0.147745	0.0083807	0.325476
	184.53	2.8	116.243	116.243	50	2.8	0.13	1.03	62.6861	0.0036	62.6897	339.707	0.019509	339.726			283.902	0.811627	285.979	0.54466	2.07633	2.07633	0.266967	0.266967	4.31116	0.0712712	0.00731355	0.328928
	184.53	2.8	116.243	116.243	50	2.8	0.13	0.6	60.834	0.0004	60.8344	329.67	0.00216767	329.672			271.101	0.542447	272.849	0.36105	1.74824	1.74824	0.181397	0.181397	3.05636	0.0329048	0.00644869	0.334404
	184.53	2.8	116.243	116.243	50	2.8	0.13	0.34	59.6768	0	59.6768	323.399	0	323.399			263.36	0.379687	264.91	0.25003	1.54986	1.54986	0.129657	0.129657	2.40208	0.0168109	0.00588496	0.341483
	184.53	2.8	116.243	116.243	50	2.8	0.13	0.26	59.2234	0	59.2234	320.942	0	320.942			260.979	0.329607	262.467	0.21587	1.48882	1.48882	0.113737	0.113737	2.2166	0.012936	0.00570478	0.345068
	184.53	2.8	116.243	116.243	50	2.8	0.22	3.34	72.6396	0.15	72.7896	393.647	0.812876	394.459			356.379	1.96195	359.946	1.53103	3.56697	3.56697	0.430917	0.430917	12.7233	0.185689	0.0100089	0.219637
	184.53	2.8	116.243	116.243	50	2.8	0.22	2.82	70.3959	0.0529	70.4488	381.488	0.286674	381.774			340.898	1.63643	344.068	1.30899	3.17021	3.17021	0.327437	0.327437	10.0503	0.107215	0.0092996	0.200092
	184.53	2.8	116.243	116.243	50	2.8	0.22	2.11	67.7951	0.0343	67.8294	367.393	0.185878	367.579			319.76	1.19197	322.389	1.00582	2.62848	2.62848	0.186147	0.186147	6.90893	0.0346506	0.00822017	0.156168
	184.53	2.8	116.243	116.243	50	2.8	0.22	1.62	65.7525	0.019	65.7715	356.324	0.102964	356.427			305.173	0.885227	307.427	0.79659	2.25461	2.25461	0.0886367	0.0886367	5.08328	0.00785646	0.00738799	0.100129
	184.53	2.8	116.243	116.243	50	2.8	0.22	1.03	63.4626	0.0091	63.4717	343.915	0.0493145	343.964			287.608	0.515887	289.412	0.54466	1.80444	1.80444	0.0287733	0.0287733	3.25602	0.000827903	0.00627397	0.0557744
	184.53	2.8	116.243	116.243	50	2.8	0.22	0.6	61.6258	0.0029	61.6287	333.961	0.0157156	333.977			274.806	0.246707	276.283	0.36105	1.47635	1.47635	0.114343	0.114343	2.17962	0.0130744	0.00537234	0.463478
	184.53	2.8	116.243	116.243	50	2.8	0.22	0.34	60.4801	0.0006	60.4807	327.752	0.0032515	327.755			267.066	0.083947	268.344	0.25003	1.27797	1.27797	0.166083	0.166083	1.63322	0.0275837	0.00478524	1.97843
	184.53	2.8	116.243	116.243	50	2.8	0.22	0.26	60.0301	0.0004	60.0305	325.313	0.00216767	325.316			264.684	0.033867	265.901	0.21587	1.21693	1.21693	0.182003	0.182003	1.48093	0.0331252	0.00459768	5.37406
	184.53	2.8	116.243	116.243	50	2.8	0.35	3.34	73.3473	0.1686	73.5159	397.482	0.913673	398.395			361.731	1.53477	364.906	1.53103	3.17424	3.17424	0.0037367	0.0037367	10.0758	1.39629e-05	0.00877514	0.0024347
	184.53	2.8	116.243	116.243	50	2.8	0.35	2.82	71.1057	0.0644	71.1701	385.334	0.348995	385.683			346.25	1.20925	349.028	1.30899	2.77748	2.77748	0.0997433	0.0997433	7.71442	0.00994873	0.00802161	0.0824838
	184.53	2.8	116.243	116.243	50	2.8	0.35	2.11	68.5195	0.0437	68.5632	371.319	0.236818	371.556			325.113	0.764787	327.349	1.00582	2.23575	2.23575	0.241033	0.241033	4.9986	0.0580971	0.00687685	0.315164
	184.53	2.8	116.243	116.243	50	2.8	0.35	1.62	66.4878	0.0259	66.5137	360.309	0.140357	360.449			310.525	0.458047	312.387	0.79659	1.86188	1.86188	0.338543	0.338543	3.46661	0.114612	0.00599592	0.739102
	184.53	2.8	116.243	116.243	50	2.8	0.35	1.03	64.2157	0.0145	64.2302	347.996	0.078578	348.075			292.96	0.088707	294.372	0.54466	1.41171	1.41171	0.455953	0.455953	1.99294	0.207893	0.00481879	5.13999
	184.53	2.8	116.243	116.243	50	2.8	0.35	0.6	62.3947	0.0066	62.4013	338.128	0.0357665	338.163			280.159	-0.180473	281.242	0.36105	1.08362	1.08362	0.541523	0.541523	1.17424	0.293247	0.00386789	-3.00058
	184.53	2.8	116.243	116.243	50	2.8	0.35	0.34	61.2605	0.0027	61.2632	331.981	0.0146318	331.996			272.418	-0.343233	273.304	0.25003	0.885244	0.885244	0.593263	0.593263	0.783657	0.351961	0.00324958	-1.72846
	184.53	2.8	116.243	116.243	50	2.8	0.35	0.26	60.8134	0.0022	60.8156	329.558	0.0119222	329.57			270.037	-0.393313	270.861	0.21587	0.824204	0.824204	0.609183	0.609183	0.679312	0.371104	0.00305219	-1.54885
	184.53	2.8	116.243	116.243	50	2.8	0.47	3.34	73.9766	0.186	74.1626	400.892	1.00797	401.9			366.672	1.14045	369.484	1.53103	2.81172	2.81172	0.390583	0.390583	7.90579	0.152555	0.00766823	0.342483
	184.53	2.8	116.243	116.243	50	2.8	0.47	2.82	71.7374	0.0758	71.8132	388.757	0.410773	389.168			351.191	0.814927	353.606	1.30899	2.41496	2.41496	0.494063	0.494063	5.83205	0.244099	0.00687649	0.606267
	184.53	2.8	116.243	116.243	50	2.8	0.47	2.11	69.1638	0.0535	69.2173	374.811	0.289926	375.101			330.054	0.370467	331.927	1.00582	1.87323	1.87323	0.635353	0.635353	3.50901	0.403674	0.00567554	1.71501
	184.53	2.8	116.243	116.243	50	2.8	0.47	1.62	67.1418	0.0333	67.1751	363.853	0.180458	364.033			315.466	0.063727	316.965	0.79659	1.49936	1.49936	0.732863	0.732863	2.24809	0.537089	0.00475286	11.5
	184.53	2.8	116.243	116.243	50	2.8	0.47	1.03	64.8848	0.0202	64.905	351.622	0.109467	351.731			297.901	-0.305613	298.95	0.54466	1.04919	1.04919	0.850273	0.850273	1.10081	0.722965	0.00352195	-2.78219
	184.53	2.8	116.243	116.243	50	2.8	0.47	0.6	63.0776	0.0109	63.0885	341.828	0.059069	341.887			285.1	-0.574793	285.821	0.36105	0.721104	0.721104	0.935843	0.935843	0.519991	0.875803	0.00252931	-1.62814
	184.53	2.8	116.243	116.243	50	2.8	0.47	0.34	61.9535	0.0059	61.9594	335.737	0.0319731	335.769			277.359	-0.737553	277.882	0.25003	0.522724	0.522724	0.987583	0.987583	0.27324	0.975321	0.00188465	-1.339
	184.53	2.8	116.243	116.243	50	2.8	0.47	0.26	61.5088	0.0051	61.5139	333.327	0.0276378	333.354			274.977	-0.787633	275.439	0.21587	0.461684	0.461684	1.0035	1.0035	0.213152	1.00702	0.00167899	-1.27407
	184.53	2.8	116.243	116.243	50	3.32	0.13	3.34	72.3134	0.1741	72.4875	391.879	0.943478	392.822			370.583	2.67369	374.211	1.87735	3.62774	3.62774	0.796337	0.796337	13.1605	0.634152	0.00978929	0.297842
	184.53	2.8	116.243	116.243	50	3.32	0.13	2.82	70.04	0.0625	70.1025	379.559	0.338698	379.898			355.102	2.34817	358.333	1.65531	3.23098	3.23098	0.692857	0.692857	10.4393	0.48005	0.00909875	0.295063
	184.53	2.8	116.243	116.243	50	3.32	0.13	2.11	67.425	0.0422	67.4672	365.388	0.228689	365.616			333.965	1.90371	336.654	1.35214	2.68925	2.68925	0.551567	0.551567	7.23209	0.304226	0.00805251	0.289733
	184.53	2.8	116.243	116.243	50	3.32	0.13	1.62	65.3624	0.0234	65.3858	354.21	0.126809	354.337			319.377	1.59697	321.692	1.14291	2.31538	2.31538	0.454057	0.454057	5.361	0.206167	0.00724969	0.284324
	184.53	2.8	116.243	116.243	50	3.32	0.13	1.03	63.0493	0.0123	63.0616	341.675	0.0666558	341.742			301.812	1.22763	303.677	0.89098	1.86521	1.86521	0.336647	0.336647	3.47902	0.113331	0.00618005	0.274226
	184.53	2.8	116.243	116.243	50	3.32	0.13	0.6	61.1819	0.0045	61.1864	331.555	0.0243863	331.58			289.011	0.958447	290.548	0.70737	1.53712	1.53712	0.251077	0.251077	2.36275	0.0630395	0.00531857	0.261962
	184.53	2.8	116.243	116.243	50	3.32	0.13	0.34	60.0098	0.0014	60.0112	325.203	0.00758684	325.211			281.27	0.795687	282.609	0.59635	1.33874	1.33874	0.199337	0.199337	1.79224	0.0397351	0.00475964	0.250521
	184.53	2.8	116.243	116.243	50	3.32	0.13	0.26	59.5417	0.0011	59.5428	322.667	0.00596109	322.673			278.888	0.745607	280.166	0.56219	1.2777	1.2777	0.183417	0.183417	1.63253	0.0336417	0.00458142	0.245996
	184.53	2.8	116.243	116.243	50	3.32	0.22	3.34	73.0486	0.2021	73.2507	395.863	1.09521	396.958			374.289	2.37795	377.644	1.87735	3.35585	3.35585	0.500597	0.500597	11.2618	0.250597	0.00896595	0.210516
	184.53	2.8	116.243	116.243	50	3.32	0.22	2.82	70.7776	0.0807	70.8583	383.556	0.437327	383.993			358.808	2.05243	361.767	1.65531	2.95909	2.95909	0.397117	0.397117	8.75624	0.157702	0.00824702	0.193486
	184.53	2.8	116.243	116.243	50	3.32	0.22	2.11	68.1764	0.0574	68.2338	369.46	0.311061	369.771			337.67	1.60797	340.088	1.35214	2.41736	2.41736	0.255827	0.255827	5.84365	0.0654473	0.00715895	0.159099
	184.53	2.8	116.243	116.243	50	3.32	0.22	1.62	66.1254	0.0349	66.1603	358.345	0.189129	358.534			323.083	1.30123	325.126	1.14291	2.04349	2.04349	0.158317	0.158317	4.17587	0.0250642	0.00632499	0.121667
	184.53	2.8	116.243	116.243	50	3.32	0.22	1.03	63.8315	0.0213	63.8528	345.914	0.115428	346.029			305.518	0.931887	307.111	0.89098	1.59332	1.59332	0.0409067	0.0409067	2.53868	0.00167336	0.00521516	0.0438966
	184.53	2.8	116.243	116.243	50	3.32	0.22	0.6	61.9829	0.0108	61.9937	335.896	0.0585271	335.955			292.716	0.662707	293.981	0.70737	1.26523	1.26523	0.0446633	0.0446633	1.60082	0.00199481	0.00432239	0.0673952
	184.53	2.8	116.243	116.243	50	3.32	0.22	0.34	60.8247	0.005	60.8297	329.62	0.0270959	329.647			284.976	0.499947	286.042	0.59635	1.06685	1.06685	0.0964033	0.0964033	1.13818	0.0092936	0.00374367	0.192827
	184.53	2.8	116.243	116.243	50	3.32	0.22	0.26	60.3611	0.0043	60.3654	327.107	0.0233024	327.131			282.594	0.449867	283.6	0.56219	1.00581	1.00581	0.112323	0.112323	1.01166	0.0126165	0.00355922	0.249681
	184.53	2.8	116.243	116.243	50	3.32	0.35	3.34	73.7576	0.2232	73.9808	399.705	1.20956	400.915			379.641	1.95077	382.604	1.87735	2.96312	2.96312	0.0734167	0.0734167	8.7801	0.00539001	0.00780507	0.0376348
	184.53	2.8	116.243	116.243	50	3.32	0.35	2.82	71.49	0.0948	71.5848	387.417	0.513738	387.93			364.16	1.62525	366.727	1.65531	2.56636	2.56636	0.0300633	0.0300633	6.58622	0.000903802	0.00704735	0.0184977
	184.53	2.8	116.243	116.243	50	3.32	0.35	2.11	68.9037	0.0698	68.9735	373.401	0.378258	373.779			343.023	1.18079	345.047	1.35214	2.02463	2.02463	0.171353	0.171353	4.09914	0.029362	0.00590233	0.145118
	184.53	2.8	116.243	116.243	50	3.32	0.35	1.62	66.8643	0.0448	66.9091	362.349	0.242779	362.592			328.435	0.874047	330.086	1.14291	1.65076	1.65076	0.268863	0.268863	2.72502	0.0722875	0.00502615	0.307607
	184.53	2.8	116.243	116.243	50	3.32	0.35	1.03	64.589	0.029	64.618	350.019	0.157156	350.176			310.87	0.504707	312.071	0.89098	1.20059	1.20059	0.386273	0.386273	1.44143	0.149207	0.00386204	0.765342
	184.53	2.8	116.243	116.243	50	3.32	0.35	0.6	62.7583	0.0171	62.7754	340.098	0.0926679	340.191			298.069	0.235527	298.941	0.70737	0.872504	0.872504	0.471843	0.471843	0.761263	0.222636	0.00292719	2.00335
	184.53	2.8	116.243	116.243	50	3.32	0.35	0.34	61.6137	0.0099	61.6236	333.895	0.0536498	333.949			290.328	0.072767	291.002	0.59635	0.674124	0.674124	0.523583	0.523583	0.454443	0.274139	0.00232194	7.19534
	184.53	2.8	116.243	116.243	50	3.32	0.35	0.26	61.1538	0.0087	61.1625	331.403	0.0471468	331.45			287.946	0.022687	288.56	0.56219	0.613084	0.613084	0.539503	0.539503	0.375872	0.291064	0.00212916	23.7803
	184.53	2.8	116.243	116.243	50	3.32	0.47	3.34	74.3878	0.2427	74.6305	403.12	1.31523	404.436			384.582	1.55645	387.182	1.87735	2.6006	2.6006	0.320903	0.320903	6.76314	0.102979	0.00676216	0.206177
	184.53	2.8	116.243	116.243	50	3.32	0.47	2.82	72.1236	0.1087	72.2323	390.85	0.589064	391.439			369.101	1.23093	371.305	1.65531	2.20384	2.20384	0.424383	0.424383	4.85693	0.180101	0.00597084	0.344767
	184.53	2.8	116.243	116.243	50	3.32	0.47	2.11	69.5504	0.0822	69.6326	376.906	0.445456	377.351			347.964	0.786467	349.626	1.35214	1.66211	1.66211	0.565673	0.565673	2.76262	0.319986	0.00477669	0.719259
	184.53	2.8	116.243	116.243	50	3.32	0.47	1.62	67.5211	0.0549	67.576	365.909	0.297513	366.206			333.376	0.479727	334.664	1.14291	1.28824	1.28824	0.663183	0.663183	1.65957	0.439812	0.00386424	1.38242
	184.53	2.8	116.243	116.243	50	3.32	0.47	1.03	65.2619	0.0374	65.2993	353.666	0.202677	353.868			315.811	0.110387	316.649	0.89098	0.838074	0.838074	0.780593	0.780593	0.702368	0.609326	0.00265372	7.07142
	184.53	2.8	116.243	116.243	50	3.32	0.47	0.6	63.4463	0.0236	63.4699	343.826	0.127892	343.954			303.009	-0.158793	303.519	0.70737	0.509984	0.509984	0.866163	0.866163	0.260084	0.750239	0.00168306	-5.45467
	184.53	2.8	116.243	116.243	50	3.32	0.47	0.34	62.3128	0.0153	62.3281	337.684	0.0829133	337.767			295.269	-0.321553	295.58	0.59635	0.311604	0.311604	0.917903	0.917903	0.0970971	0.842546	0.00105532	-2.85459
	184.53	2.8	116.243	116.243	50	3.32	0.47	0.26	61.8561	0.0139	61.87	335.209	0.0753265	335.284			292.887	-0.371633	293.138	0.56219	0.250564	0.250564	0.933823	0.933823	0.0627823	0.872026	0.000855497	-2.51276
	184.53	2.8	116.243	116.243	50	4.61	0.13	3.34	65.8831	0.3662	66.2493	357.032	1.9845	359.016			415.013	3.70569	418.117	2.73649	3.104	3.104	0.969197	0.969197	9.63484	0.939342	0.00747929	0.261543
	184.53	2.8	116.243	116.243	50	4.61	0.13	2.82	63.293	0.1791	63.4721	342.996	0.970574	343.966			399.532	3.38017	402.24	2.51445	2.70724	2.70724	0.865717	0.865717	7.32917	0.749465	0.00677603	0.256117
	184.53	2.8	116.243	116.243	50	4.61	0.13	2.11	60.2114	0.1363	60.3477	326.296	0.738633	327.035			378.395	2.93571	380.56	2.21128	2.16551	2.16551	0.724427	0.724427	4.68945	0.524794	0.00572289	0.246764
	184.53	2.8	116.243	116.243	50	4.61	0.13	1.62	57.8131	0.0932	57.9063	313.299	0.505067	313.804			363.807	2.62897	365.599	2.00205	1.79164	1.79164	0.626917	0.626917	3.20999	0.393025	0.00492471	0.238465
	184.53	2.8	116.243	116.243	50	4.61	0.13	1.03	55.058	0.0639	55.1219	298.369	0.346285	298.715			346.242	2.25963	347.584	1.75012	1.34147	1.34147	0.509507	0.509507	1.79955	0.259597	0.00387438	0.225483
	184.53	2.8	116.243	116.243	50	4.61	0.13	0.6	52.8141	0.0405	52.8546	286.209	0.219477	286.428			333.441	1.99045	334.454	1.56651	1.01338	1.01338	0.423937	0.423937	1.02695	0.179722	0.00303917	0.212986
	184.53	2.8	116.243	116.243	50	4.61	0.13	0.34	51.3921	0.026	51.4181	278.503	0.140898	278.644			325.7	1.82769	326.515	1.45549	0.815004	0.815004	0.372197	0.372197	0.664232	0.13853	0.00250231	0.203644
	184.53	2.8	116.243	116.243	50	4.61	0.13	0.26	50.8239	0.0239	50.8478	275.424	0.129518	275.553			323.319	1.77761	324.073	1.42133	0.753964	0.753964	0.356277	0.356277	0.568462	0.126933	0.00233195	0.200425
	184.53	2.8	116.243	116.243	50	4.61	0.22	3.34	66.6946	0.4065	67.1011	361.43	2.20289	363.632			418.719	3.40995	421.551	2.73649	2.83211	2.83211	0.673457	0.673457	8.02087	0.453544	0.00676376	0.197498
	184.53	2.8	116.243	116.243	50	4.61	0.22	2.82	64.116	0.2113	64.3273	347.456	1.14507	348.601			403.238	3.08443	405.673	2.51445	2.43535	2.43535	0.569977	0.569977	5.93095	0.324873	0.0060395	0.184792
	184.53	2.8	116.243	116.243	50	4.61	0.22	2.11	61.0551	0.166	61.2211	330.868	0.899583	331.768			382.1	2.63997	383.994	2.21128	1.89362	1.89362	0.428687	0.428687	3.58581	0.183772	0.00495583	0.162383
	184.53	2.8	116.243	116.243	50	4.61	0.22	1.62	58.6738	0.119	58.7928	317.963	0.644882	318.608			367.513	2.33323	369.032	2.00205	1.51975	1.51975	0.331177	0.331177	2.30965	0.109678	0.00413524	0.141939
	184.53	2.8	116.243	116.243	50	4.61	0.22	1.03	55.9447	0.0859	56.0306	303.174	0.465507	303.64			349.948	1.96389	351.017	1.75012	1.06958	1.06958	0.213767	0.213767	1.14401	0.0456962	0.00305641	0.108849
	184.53	2.8	116.243	116.243	50	4.61	0.22	0.6	53.7305	0.0585	53.789	291.175	0.317022	291.492			337.146	1.69471	337.888	1.56651	0.741494	0.741494	0.128197	0.128197	0.549813	0.0164344	0.00219932	0.0756453
	184.53	2.8	116.243	116.243	50	4.61	0.22	0.34	52.3341	0.041	52.3751	283.608	0.222186	283.83			329.406	1.53195	329.949	1.45549	0.543114	0.543114	0.0764567	0.0764567	0.294973	0.00584563	0.00164877	0.0499082
	184.53	2.8	116.243	116.243	50	4.61	0.22	0.26	51.7768	0.0384	51.8152	280.587	0.208096	280.796			327.024	1.48187	327.506	1.42133	0.482074	0.482074	0.0605367	0.0605367	0.232395	0.00366469	0.00147412	0.0408516
	184.53	2.8	116.243	116.243	50	4.61	0.35	3.34	67.473	0.4358	67.9088	365.648	2.36168	368.01			424.071	2.98277	426.511	2.73649	2.43938	2.43938	0.246277	0.246277	5.95059	0.0606522	0.0057523	0.0825665
	184.53	2.8	116.243	116.243	50	4.61	0.35	2.82	64.9058	0.2346	65.1404	351.736	1.27134	353.007			408.59	2.65725	410.633	2.51445	2.04262	2.04262	0.142797	0.142797	4.17231	0.0203909	0.0049992	0.0537386
	184.53	2.8	116.243	116.243	50	4.61	0.35	2.11	61.8677	0.1882	62.0559	335.272	1.01989	336.292			387.453	2.21279	388.954	2.21128	1.50089	1.50089	0.0015067	0.0015067	2.25268	2.27014e-06	0.00387374	0.000680906
	184.53	2.8	116.243	116.243	50	4.61	0.35	1.62	59.504	0.1391	59.6431	322.462	0.753807	323.216			372.865	1.90605	373.992	2.00205	1.12702	1.12702	0.0960033	0.0960033	1.27018	0.00921663	0.0030226	0.0503678
	184.53	2.8	116.243	116.243	50	4.61	0.35	1.03	56.8012	0.1043	56.9055	307.816	0.56522	308.381			355.3	1.53671	355.977	1.75012	0.676854	0.676854	0.213413	0.213413	0.458131	0.0455452	0.00190502	0.138877
	184.53	2.8	116.243	116.243	50	4.61	0.35	0.6	54.6138	0.0742	54.688	295.962	0.402103	296.364			342.499	1.26753	342.848	1.56651	0.348764	0.348764	0.298983	0.298983	0.121636	0.089391	0.00101829	0.235879
	184.53	2.8	116.243	116.243	50	4.61	0.35	0.34	53.2401	0.0545	53.2946	288.517	0.295345	288.813			334.758	1.10477	334.909	1.45549	0.150384	0.150384	0.350723	0.350723	0.0226153	0.123007	0.000449232	0.317464
	184.53	2.8	116.243	116.243	50	4.61	0.35	0.26	52.6918	0.0516	52.7434	285.546	0.279629	285.826			332.377	1.05469	332.466	1.42133	0.089344	0.089344	0.366643	0.366643	0.00798235	0.134427	0.000268803	0.347632
	184.53	2.8	116.243	116.243	50	4.61	0.47	3.34	68.1631	0.4624	68.6255	369.388	2.50583	371.893			429.012	2.58845	431.089	2.73649	2.07686	2.07686	0.148043	0.148043	4.31336	0.0219168	0.00484104	0.0571939
	184.53	2.8	116.243	116.243	50	4.61	0.47	2.82	65.6062	0.2561	65.8623	355.531	1.38785	356.919			413.531	2.26293	415.211	2.51445	1.6801	1.6801	0.251523	0.251523	2.82275	0.063264	0.00406282	0.11115
	184.53	2.8	116.243	116.243	50	4.61	0.47	2.11	62.5883	0.2089	62.7972	339.177	1.13207	340.309			392.394	1.81847	393.532	2.21128	1.13837	1.13837	0.392813	0.392813	1.2959	0.154302	0.0029011	0.216013
	184.53	2.8	116.243	116.243	50	4.61	0.47	1.62	60.2401	0.1581	60.3982	326.452	0.856771	327.308			377.806	1.51173	378.57	2.00205	0.764504	0.764504	0.490323	0.490323	0.584466	0.240417	0.00202354	0.324346
	184.53	2.8	116.243	116.243	50	4.61	0.47	1.03	57.5602	0.1221	57.6823	311.929	0.661681	312.59			360.241	1.14239	360.555	1.75012	0.314334	0.314334	0.607733	0.607733	0.0988059	0.36934	0.000872566	0.531985
	184.53	2.8	116.243	116.243	50	4.61	0.47	0.6	55.3954	0.0904	55.4858	300.197	0.489893	300.687			347.44	0.873207	347.426	1.56651	0.013756	0.013756	0.693303	0.693303	0.000189228	0.480669	3.95925e-05	0.793974
	184.53	2.8	116.243	116.243	50	4.61	0.47	0.34	54.0396	0.0688	54.1084	292.85	0.372839	293.223			339.699	0.710447	339.487	1.45549	0.212136	0.212136	0.745043	0.745043	0.0450017	0.55509	0.000624482	1.0487
	184.53	2.8	116.243	116.243	50	4.61	0.47	0.26	53.4986	0.0655	53.5641	289.918	0.354956	290.273			337.317	0.660367	337.044	1.42133	0.273176	0.273176	0.760963	0.760963	0.0746251	0.579065	0.000809849	1.15233
	184.53	2.8	116.243	116.243	50	5.6	0.13	3.34	82.0692	0.5071	82.5763	444.747	2.74806	447.495			449.111	4.49769	451.813	3.39583	2.70206	2.70206	1.10186	1.10186	7.30115	1.21409	0.00601647	0.244983
	184.53	2.8	116.243	116.243	50	5.6	0.13	2.82	79.884	0.2763	80.1603	432.905	1.49732	434.403			433.63	4.17217	435.935	3.17379	2.3053	2.3053	0.998377	0.998377	5.31443	0.996756	0.00531629	0.239295
	184.53	2.8	116.243	116.243	50	5.6	0.13	2.11	77.5978	0.2482	77.846	420.516	1.34504	421.861			412.492	3.72771	414.256	2.87062	1.76357	1.76357	0.857087	0.857087	3.11019	0.734598	0.00427541	0.229923
	184.53	2.8	116.243	116.243	50	5.6	0.13	1.62	75.7317	0.1988	75.9305	410.403	1.07733	411.481			397.905	3.42097	399.294	2.66139	1.3897	1.3897	0.759577	0.759577	1.93128	0.576957	0.00349255	0.222036
	184.53	2.8	116.243	116.243	50	5.6	0.13	1.03	73.7149	0.1761	73.891	399.474	0.954316	400.428			380.34	3.05163	381.279	2.40946	0.939534	0.939534	0.642167	0.642167	0.882724	0.412378	0.00247025	0.210434
	184.53	2.8	116.243	116.243	50	5.6	0.13	0.6	72.0648	0.1491	72.2139	390.532	0.807999	391.34			367.538	2.78245	368.15	2.22585	0.611444	0.611444	0.556597	0.556597	0.373864	0.3098	0.00166362	0.200039
	184.53	2.8	116.243	116.243	50	5.6	0.13	0.34	71.0149	0.1257	71.1406	384.842	0.68119	385.523			359.798	2.61969	360.211	2.11483	0.413064	0.413064	0.504857	0.504857	0.170622	0.25488	0.00114804	0.192716
	184.53	2.8	116.243	116.243	50	5.6	0.13	0.26	70.5532	0.1208	70.674	382.34	0.654636	382.995			357.416	2.56961	357.768	2.08067	0.352024	0.352024	0.488937	0.488937	0.123921	0.239059	0.000984914	0.190277
	184.53	2.8	116.243	116.243	50	5.6	0.22	3.34	82.759	0.5477	83.3067	448.485	2.96808	451.453			452.816	4.20195	455.247	3.39583	2.43017	2.43017	0.806117	0.806117	5.90575	0.649824	0.0053668	0.191844
	184.53	2.8	116.243	116.243	50	5.6	0.22	2.82	80.5796	0.3098	80.8894	436.675	1.67886	438.354			437.335	3.87643	439.369	3.17379	2.03341	2.03341	0.702637	0.702637	4.13477	0.493698	0.00464955	0.181259
	184.53	2.8	116.243	116.243	50	5.6	0.22	2.11	78.3069	0.2811	78.588	424.359	1.52333	425.882			416.198	3.43197	417.69	2.87062	1.49168	1.49168	0.561347	0.561347	2.22512	0.31511	0.00358407	0.163564
	184.53	2.8	116.243	116.243	50	5.6	0.22	1.62	76.4526	0.2295	76.6821	414.31	1.2437	415.554			401.61	3.12523	402.728	2.66139	1.11781	1.11781	0.463837	0.463837	1.24951	0.215144	0.00278333	0.148417
	184.53	2.8	116.243	116.243	50	5.6	0.22	1.03	74.4542	0.2059	74.6601	403.48	1.11581	404.596			384.045	2.75589	384.713	2.40946	0.667644	0.667644	0.346427	0.346427	0.445749	0.120011	0.00173845	0.125704
	184.53	2.8	116.243	116.243	50	5.6	0.22	0.6	72.823	0.1773	73.0003	394.64	0.960819	395.601			371.244	2.48671	371.583	2.22585	0.339554	0.339554	0.260857	0.260857	0.115297	0.0680462	0.000914639	0.1049
	184.53	2.8	116.243	116.243	50	5.6	0.22	0.34	71.7877	0.1525	71.9402	389.03	0.826424	389.856			363.503	2.32395	363.645	2.11483	0.141174	0.141174	0.209117	0.209117	0.0199301	0.0437298	0.000388371	0.0899834
	184.53	2.8	116.243	116.243	50	5.6	0.22	0.26	71.3316	0.1472	71.4788	386.558	0.797702	387.356			361.122	2.27387	361.202	2.08067	0.080134	0.080134	0.193197	0.193197	0.00642146	0.037325	0.000221903	0.0849639
	184.53	2.8	116.243	116.243	50	5.6	0.35	3.34	83.4218	0.578	83.9998	452.077	3.13228	455.209			458.169	3.77477	460.206	3.39583	2.03744	2.03744	0.378937	0.378937	4.15118	0.143593	0.00444693	0.100387
	184.53	2.8	116.243	116.243	50	5.6	0.35	2.82	81.2481	0.3342	81.5823	440.298	1.81109	442.109			442.688	3.44925	444.329	3.17379	1.64068	1.64068	0.275457	0.275457	2.69184	0.0758764	0.00370619	0.07986
	184.53	2.8	116.243	116.243	50	5.6	0.35	2.11	78.9905	0.3056	79.2961	428.063	1.6561	429.719			421.551	3.00479	422.65	2.87062	1.09895	1.09895	0.134167	0.134167	1.2077	0.0180007	0.00260693	0.044651
	184.53	2.8	116.243	116.243	50	5.6	0.35	1.62	77.148	0.2527	77.4007	418.078	1.36943	419.448			406.963	2.69805	407.688	2.66139	0.725084	0.725084	0.0366567	0.0366567	0.525747	0.00134371	0.0017817	0.0135864
	184.53	2.8	116.243	116.243	50	5.6	0.35	1.03	75.1675	0.2293	75.3968	407.346	1.24262	408.588			389.398	2.32871	389.673	2.40946	0.274914	0.274914	0.0807533	0.0807533	0.0755777	0.0065211	0.000705998	0.0346773
	184.53	2.8	116.243	116.243	50	5.6	0.35	0.6	73.554	0.2002	73.7542	398.602	1.08492	399.687			376.596	2.05953	376.543	2.22585	0.053176	0.053176	0.166323	0.166323	0.00282769	0.0276634	0.000141202	0.080758
	184.53	2.8	116.243	116.243	50	5.6	0.35	0.34	72.5317	0.1744	72.7061	393.062	0.945104	394.007			368.856	1.89677	368.604	2.11483	0.251556	0.251556	0.218063	0.218063	0.0632804	0.0475516	0.00068199	0.114966
	184.53	2.8	116.243	116.243	50	5.6	0.35	0.26	72.0802	0.1688	72.249	390.615	0.914756	391.53			366.474	1.84669	366.162	2.08067	0.312596	0.312596	0.233983	0.233983	0.0977163	0.0547482	0.000852982	0.126704
	184.53	2.8	116.243	116.243	50	5.6	0.47	3.34	84.0103	0.6053	84.6156	455.266	3.28023	458.547			463.11	3.38045	464.785	3.39583	1.67492	1.67492	0.0153833	0.0153833	2.80537	0.000236646	0.00361669	0.00455067
	184.53	2.8	116.243	116.243	50	5.6	0.47	2.82	81.8419	0.3567	82.1986	443.515	1.93302	445.448			447.629	3.05493	448.907	3.17379	1.27816	1.27816	0.118863	0.118863	1.6337	0.0141285	0.00285541	0.0389087
	184.53	2.8	116.243	116.243	50	5.6	0.47	2.11	79.5975	0.3282	79.9257	431.353	1.77857	433.131			426.491	2.61047	427.228	2.87062	0.736434	0.736434	0.260153	0.260153	0.542335	0.0676797	0.00172673	0.0996578
	184.53	2.8	116.243	116.243	50	5.6	0.47	1.62	77.7654	0.2742	78.0396	421.424	1.48594	422.91			411.904	2.30373	412.266	2.66139	0.362564	0.362564	0.357663	0.357663	0.131453	0.127923	0.000880216	0.155254
	184.53	2.8	116.243	116.243	50	5.6	0.47	1.03	75.8001	0.251	76.0511	410.774	1.36021	412.134			394.339	1.93439	394.251	2.40946	0.087606	0.087606	0.475073	0.475073	0.00767481	0.225695	0.000222159	0.245594
	184.53	2.8	116.243	116.243	50	5.6	0.47	0.6	74.2014	0.2218	74.4232	402.11	1.20197	403.312			381.537	1.66521	381.121	2.22585	0.415696	0.415696	0.560643	0.560643	0.172803	0.314321	0.00108953	0.336681
	184.53	2.8	116.243	116.243	50	5.6	0.47	0.34	73.1899	0.1954	73.3853	396.629	1.05891	397.688			373.797	1.50245	373.183	2.11483	0.614076	0.614076	0.612383	0.612383	0.377089	0.375013	0.00164281	0.407591
	184.53	2.8	116.243	116.243	50	5.6	0.47	0.26	72.7422	0.1895	72.9317	394.203	1.02693	395.23			371.415	1.45237	370.74	2.08067	0.675116	0.675116	0.628303	0.628303	0.455782	0.394765	0.00181769	0.432606
	184.53	2.8	162.74	69.7457	70	0.97	0.13	3.34	48.7565	0.0257	48.7822	264.22	0.139273	264.359			361.504	0.124093	365.986	8.64298	4.48219	4.48219	8.51888	8.51888	20.09	72.5714	0.0123987	68.6492
	184.53	2.8	162.74	69.7457	70	0.97	0.13	2.82	47.0878	0.007	47.0948	255.177	0.0379342	255.215			346.023	-0.201427	350.108	8.42094	4.08543	4.08543	8.62236	8.62236	16.6908	74.3452	0.0118068	-42.8064
	184.53	2.8	162.74	69.7457	70	0.97	0.13	2.11	44.832	0.002	44.834	242.952	0.0108383	242.963			324.886	-0.645887	328.429	8.11777	3.5437	3.5437	8.76365	8.76365	12.5578	76.8016	0.0109075	-13.5684
	184.53	2.8	162.74	69.7457	70	0.97	0.13	1.62	43.106	0.0002	43.1062	233.599	0.00108383	233.6			310.298	-0.952627	313.468	7.90854	3.16983	3.16983	8.86116	8.86116	10.0478	78.5202	0.0102155	-9.30182
	184.53	2.8	162.74	69.7457	70	0.97	0.13	1.03	41.0306	0	41.0306	222.352	0	222.352			292.733	-1.32197	295.453	7.65661	2.71966	2.71966	8.97857	8.97857	7.39656	80.6148	0.00929059	-6.79183
	184.53	2.8	162.74	69.7457	70	0.97	0.13	0.6	39.3102	0	39.3102	213.029	0	213.029			279.931	-1.59115	282.323	7.473	2.39157	2.39157	9.06414	9.06414	5.71962	82.1587	0.00854342	-5.69661
	184.53	2.8	162.74	69.7457	70	0.97	0.13	0.34	38.1935	0	38.1935	206.977	0	206.977			272.191	-1.75391	274.384	7.36198	2.19319	2.19319	9.11588	9.11588	4.81009	83.0994	0.00805755	-5.19747
	184.53	2.8	162.74	69.7457	70	0.97	0.13	0.26	37.7544	0	37.7544	204.598	0	204.598			269.809	-1.80399	271.941	7.32782	2.13215	2.13215	9.1318	9.1318	4.54607	83.3899	0.00790244	-5.06201
	184.53	2.8	162.74	69.7457	70	0.97	0.22	3.34	49.6393	0.0392	49.6785	269.004	0.212432	269.216			365.209	-0.171647	369.42	8.64298	4.2103	4.2103	8.81462	8.81462	17.7266	77.6976	0.0115285	-51.3532
	184.53	2.8	162.74	69.7457	70	0.97	0.22	2.82	47.9782	0.0143	47.9925	260.002	0.0774942	260.08			349.729	-0.497167	353.542	8.42094	3.81354	3.81354	8.9181	8.9181	14.5431	79.5326	0.0109043	-17.9378
	184.53	2.8	162.74	69.7457	70	0.97	0.22	2.11	45.7434	0.0074	45.7508	247.891	0.0401019	247.932			328.591	-0.941627	331.863	8.11777	3.27181	3.27181	9.05939	9.05939	10.7048	82.0726	0.00995709	-9.621
	184.53	2.8	162.74	69.7457	70	0.97	0.22	1.62	44.0359	0.003	44.0389	238.638	0.0162575	238.654			314.003	-1.24837	316.901	7.90854	2.89794	2.89794	9.1569	9.1569	8.39807	83.8489	0.00922902	-7.33511
	184.53	2.8	162.74	69.7457	70	0.97	0.22	1.03	41.9914	0.0003	41.9917	227.559	0.00162575	227.56			296.438	-1.61771	298.886	7.65661	2.44777	2.44777	9.27431	9.27431	5.99159	86.0129	0.00825727	-5.733
	184.53	2.8	162.74	69.7457	70	0.97	0.22	0.6	40.3075	0	40.3075	218.433	0	218.433			283.637	-1.88689	285.757	7.473	2.11968	2.11968	9.35988	9.35988	4.49305	87.6074	0.00747322	-4.96049
	184.53	2.8	162.74	69.7457	70	0.97	0.22	0.34	39.2232	0	39.2232	212.557	0	212.557			275.896	-2.04965	277.818	7.36198	1.9213	1.9213	9.41162	9.41162	3.6914	88.5787	0.00696385	-4.59183
	184.53	2.8	162.74	69.7457	70	0.97	0.22	0.26	38.7988	0	38.7988	210.257	0	210.257			273.515	-2.09973	275.375	7.32782	1.86026	1.86026	9.42754	9.42754	3.46057	88.8786	0.00680132	-4.48989
	184.53	2.8	162.74	69.7457	70	0.97	0.35	3.34	50.4951	0.0509	50.546	273.642	0.275836	273.918			370.562	-0.598827	374.38	8.64298	3.81757	3.81757	9.2418	9.2418	14.5739	85.411	0.0103021	-15.4332
	184.53	2.8	162.74	69.7457	70	0.97	0.35	2.82	48.8418	0.0207	48.8625	264.682	0.112177	264.794			355.081	-0.924347	358.502	8.42094	3.42081	3.42081	9.34528	9.34528	11.702	87.3343	0.00963389	-10.1101
	184.53	2.8	162.74	69.7457	70	0.97	0.35	2.11	46.6279	0.0123	46.6402	252.685	0.0666558	252.751			333.944	-1.36881	336.823	8.11777	2.87908	2.87908	9.48657	9.48657	8.28911	89.9951	0.00862146	-6.93054
	184.53	2.8	162.74	69.7457	70	0.97	0.35	1.62	44.9383	0.0069	44.9452	243.528	0.0373923	243.566			319.356	-1.67555	321.861	7.90854	2.50521	2.50521	9.58408	9.58408	6.27609	91.8547	0.00784458	-5.71997
	184.53	2.8	162.74	69.7457	70	0.97	0.35	1.03	42.9227	0.0023	42.925	232.606	0.0124641	232.618			301.791	-2.04489	303.846	7.65661	2.05504	2.05504	9.70149	9.70149	4.2232	94.119	0.00680949	-4.74427
	184.53	2.8	162.74	69.7457	70	0.97	0.35	0.6	41.2718	0.0003	41.2721	223.659	0.00162575	223.661			288.989	-2.31407	290.716	7.473	1.72695	1.72695	9.78706	9.78706	2.98236	95.7866	0.00597583	-4.22938
	184.53	2.8	162.74	69.7457	70	0.97	0.35	0.34	40.2172	0	40.2172	217.944	0	217.944			281.249	-2.47683	282.778	7.36198	1.52857	1.52857	9.8388	9.8388	2.33653	96.8021	0.00543494	-3.97234
	184.53	2.8	162.74	69.7457	70	0.97	0.35	0.26	39.8055	0	39.8055	215.713	0	215.713			278.867	-2.52691	280.335	7.32782	1.46753	1.46753	9.85472	9.85472	2.15365	97.1156	0.00526247	-3.89992
	184.53	2.8	162.74	69.7457	70	0.97	0.47	3.34	51.2546	0.0629	51.3175	277.758	0.340866	278.098			375.503	-0.993147	378.958	8.64298	3.45505	3.45505	9.63612	9.63612	11.9374	92.8549	0.00920114	-9.70262
	184.53	2.8	162.74	69.7457	70	0.97	0.47	2.82	49.6085	0.0284	49.6369	268.837	0.153905	268.991			360.022	-1.31867	363.08	8.42094	3.05829	3.05829	9.7396	9.7396	9.35315	94.8599	0.00849474	-7.38595
	184.53	2.8	162.74	69.7457	70	0.97	0.47	2.11	47.4125	0.0178	47.4303	256.937	0.0964613	257.033			338.884	-1.76313	341.401	8.11777	2.51656	2.51656	9.88089	9.88089	6.33308	97.6321	0.00742602	-5.60419
	184.53	2.8	162.74	69.7457	70	0.97	0.47	1.62	45.7385	0.0111	45.7496	247.865	0.0601528	247.925			324.297	-2.06987	326.439	7.90854	2.14269	2.14269	9.9784	9.9784	4.59113	99.5686	0.0066072	-4.8208
	184.53	2.8	162.74	69.7457	70	0.97	0.47	1.03	43.747	0.0054	43.7524	237.073	0.0292635	237.102			306.732	-2.43921	308.424	7.65661	1.69252	1.69252	10.0958	10.0958	2.86463	101.925	0.00551792	-4.13897
	184.53	2.8	162.74	69.7457	70	0.97	0.47	0.6	42.1234	0.0019	42.1253	228.274	0.0102964	228.284			293.93	-2.70839	295.295	7.473	1.36443	1.36443	10.1814	10.1814	1.86167	103.661	0.00464203	-3.75921
	184.53	2.8	162.74	69.7457	70	0.97	0.47	0.34	41.0925	0.0006	41.0931	222.687	0.0032515	222.691			286.19	-2.87115	287.356	7.36198	1.16605	1.16605	10.2331	10.2331	1.35968	104.717	0.0040744	-3.56412
	184.53	2.8	162.74	69.7457	70	0.97	0.47	0.26	40.6907	0.0005	40.6912	220.51	0.00270959	220.513			283.808	-2.92123	284.913	7.32782	1.10501	1.10501	10.249	10.249	1.22105	105.043	0.00389352	-3.50847
	184.53	2.8	162.74	69.7457	70	1.63	0.13	3.34	67.0389	0.0377	67.0766	363.295	0.204303	363.5			384.236	0.652093	388.45	9.08254	4.21423	4.21423	8.43044	8.43044	17.7598	71.0724	0.0109678	12.9283
	184.53	2.8	162.74	69.7457	70	1.63	0.13	2.82	65.5109	0.0096	65.5205	355.015	0.0520241	355.067			368.755	0.326573	372.572	8.8605	3.81747	3.81747	8.53392	8.53392	14.5731	72.8279	0.0103523	26.1318
	184.53	2.8	162.74	69.7457	70	1.63	0.13	2.11	63.5305	0.0045	63.535	344.283	0.0243863	344.307			347.617	-0.117887	350.893	8.55733	3.27574	3.27574	8.67521	8.67521	10.7305	75.2594	0.00942341	-73.5892
	184.53	2.8	162.74	69.7457	70	1.63	0.13	1.62	61.9939	0.0014	61.9953	335.956	0.00758684	335.963			333.03	-0.424627	335.931	8.3481	2.90187	2.90187	8.77272	8.77272	8.42086	76.9607	0.00871356	-20.6598
	184.53	2.8	162.74	69.7457	70	1.63	0.13	1.03	60.1936	0.0003	60.1939	326.2	0.00162575	326.201			315.465	-0.793967	317.916	8.09617	2.4517	2.4517	8.89013	8.89013	6.01084	79.0345	0.00777172	-11.1971
	184.53	2.8	162.74	69.7457	70	1.63	0.13	0.6	58.7154	0	58.7154	318.189	0	318.189			302.663	-1.06315	304.787	7.91256	2.12361	2.12361	8.9757	8.9757	4.50973	80.5633	0.00701642	-8.44258
	184.53	2.8	162.74	69.7457	70	1.63	0.13	0.34	57.7631	0	57.7631	313.028	0	313.028			294.923	-1.22591	296.848	7.80154	1.92523	1.92523	9.02744	9.02744	3.70652	81.4948	0.00652792	-7.36389
	184.53	2.8	162.74	69.7457	70	1.63	0.13	0.26	57.3833	0	57.3833	310.97	0	310.97			292.541	-1.27599	294.405	7.76738	1.86419	1.86419	9.04336	9.04336	3.47521	81.7824	0.00637241	-7.08735
	184.53	2.8	162.74	69.7457	70	1.63	0.22	3.34	67.854	0.051	67.905	367.713	0.276378	367.989			387.941	0.356353	391.884	9.08254	3.94234	3.94234	8.72618	8.72618	15.5421	76.1463	0.0101622	24.4875
	184.53	2.8	162.74	69.7457	70	1.63	0.22	2.82	66.3318	0.0171	66.3489	359.464	0.0926679	359.556			372.46	0.030833	376.006	8.8605	3.54558	3.54558	8.82966	8.82966	12.5712	77.963	0.00951936	286.371
	184.53	2.8	162.74	69.7457	70	1.63	0.22	2.11	64.3687	0.0096	64.3783	348.825	0.0520241	348.877			351.323	-0.413627	354.327	8.55733	3.00385	3.00385	8.97095	8.97095	9.02313	80.478	0.00855012	-21.6885
	184.53	2.8	162.74	69.7457	70	1.63	0.22	1.62	62.846	0.0042	62.8502	340.573	0.0227605	340.596			336.735	-0.720367	339.365	8.3481	2.62998	2.62998	9.06846	9.06846	6.91681	82.2371	0.00781024	-12.5887
	184.53	2.8	162.74	69.7457	70	1.63	0.22	1.03	61.0677	0.0013	61.069	330.936	0.00704492	330.943			319.17	-1.08971	321.35	8.09617	2.17981	2.17981	9.18587	9.18587	4.75158	84.3803	0.00682962	-8.42967
	184.53	2.8	162.74	69.7457	70	1.63	0.22	0.6	59.6151	0.0001	59.6152	323.065	0.000541917	323.065			306.369	-1.35889	308.22	7.91256	1.85172	1.85172	9.27144	9.27144	3.42887	85.9597	0.0060441	-6.82282
	184.53	2.8	162.74	69.7457	70	1.63	0.22	0.34	58.687	0	58.687	318.035	0	318.035			298.628	-1.52165	300.282	7.80154	1.65334	1.65334	9.32318	9.32318	2.73354	86.9218	0.00553646	-6.12704
	184.53	2.8	162.74	69.7457	70	1.63	0.22	0.26	58.3173	0	58.3173	316.032	0	316.032			296.247	-1.57173	297.839	7.76738	1.5923	1.5923	9.3391	9.3391	2.53543	87.2189	0.00537492	-5.94194
	184.53	2.8	162.74	69.7457	70	1.63	0.35	3.34	68.6447	0.0625	68.7072	371.998	0.338698	372.336			393.294	-0.070827	396.843	9.08254	3.54961	3.54961	9.15336	9.15336	12.5997	83.7841	0.00902535	-129.236
	184.53	2.8	162.74	69.7457	70	1.63	0.35	2.82	67.1289	0.0239	67.1528	363.783	0.129518	363.913			377.813	-0.396347	380.966	8.8605	3.15285	3.15285	9.25684	9.25684	9.94048	85.6892	0.00834501	-23.3554
	184.53	2.8	162.74	69.7457	70	1.63	0.35	2.11	65.1842	0.0151	65.1993	353.244	0.0818295	353.326			356.675	-0.840807	359.286	8.55733	2.61112	2.61112	9.39813	9.39813	6.81796	88.3249	0.00732072	-11.1775
	184.53	2.8	162.74	69.7457	70	1.63	0.35	1.62	63.6755	0.008	63.6835	345.069	0.0433534	345.112			342.088	-1.14755	344.325	8.3481	2.23725	2.23725	9.49564	9.49564	5.0053	90.1673	0.00654	-8.27473
	184.53	2.8	162.74	69.7457	70	1.63	0.35	1.03	61.9191	0.0034	61.9225	335.55	0.0184252	335.569			324.523	-1.51689	326.31	8.09617	1.78708	1.78708	9.61305	9.61305	3.19366	92.4108	0.0055068	-6.33736
	184.53	2.8	162.74	69.7457	70	1.63	0.35	0.6	60.4903	0.001	60.4913	327.807	0.00541917	327.813			311.721	-1.78607	313.18	7.91256	1.45899	1.45899	9.69862	9.69862	2.12866	94.0633	0.00468044	-5.43016
	184.53	2.8	162.74	69.7457	70	1.63	0.35	0.34	59.583	0.0002	59.5832	322.891	0.00108383	322.892			303.981	-1.94883	305.241	7.80154	1.26061	1.26061	9.75036	9.75036	1.58914	95.0696	0.00414701	-5.0032
	184.53	2.8	162.74	69.7457	70	1.63	0.35	0.26	59.2216	0.0001	59.2217	320.932	0.000541917	320.933			301.599	-1.99891	302.799	7.76738	1.19957	1.19957	9.76628	9.76628	1.43897	95.3803	0.00397737	-4.88581
	184.53	2.8	162.74	69.7457	70	1.63	0.47	3.34	69.3466	0.0742	69.4208	375.801	0.402103	376.203			398.234	-0.465147	401.422	9.08254	3.18709	3.18709	9.54768	9.54768	10.1576	91.1583	0.00800305	-20.5262
	184.53	2.8	162.74	69.7457	70	1.63	0.47	2.82	67.8365	0.031	67.8675	367.618	0.167994	367.786			382.754	-0.790667	385.544	8.8605	2.79033	2.79033	9.65116	9.65116	7.78595	93.145	0.00729015	-12.2064
	184.53	2.8	162.74	69.7457	70	1.63	0.47	2.11	65.9081	0.0211	65.9292	357.167	0.114345	357.282			361.616	-1.23513	363.865	8.55733	2.2486	2.2486	9.79245	9.79245	5.05621	95.8922	0.0062182	-7.9283
	184.53	2.8	162.74	69.7457	70	1.63	0.47	1.62	64.412	0.0125	64.4245	349.06	0.0677397	349.128			347.028	-1.54187	348.903	8.3481	1.87473	1.87473	9.88996	9.88996	3.51462	97.8114	0.00540224	-6.41428
	184.53	2.8	162.74	69.7457	70	1.63	0.47	1.03	62.6748	0.0064	62.6812	339.646	0.0346827	339.68			329.463	-1.91121	330.888	8.09617	1.42456	1.42456	10.0074	10.0074	2.02938	100.148	0.00432388	-5.23615
	184.53	2.8	162.74	69.7457	70	1.63	0.47	0.6	61.2658	0.0028	61.2686	332.01	0.0151737	332.025			316.662	-2.18039	317.758	7.91256	1.09647	1.09647	10.0929	10.0929	1.20225	101.868	0.0034626	-4.62897
	184.53	2.8	162.74	69.7457	70	1.63	0.47	0.34	60.3753	0.0012	60.3765	327.184	0.00650301	327.191			308.921	-2.34315	309.82	7.80154	0.898092	0.898092	10.1447	10.1447	0.806569	102.915	0.00290719	-4.32951
	184.53	2.8	162.74	69.7457	70	1.63	0.47	0.26	60.0204	0.0011	60.0215	325.261	0.00596109	325.267			306.54	-2.39323	307.377	7.76738	0.837052	0.837052	10.1606	10.1606	0.700656	103.238	0.00273065	-4.24557
	184.53	2.8	162.74	69.7457	70	2.8	0.13	3.34	82.5112	0.0934	82.6046	447.142	0.506151	447.649			424.533	1.58809	428.272	9.86176	3.73921	3.73921	8.27366	8.27366	13.9817	68.4535	0.00880783	5.20981
	184.53	2.8	162.74	69.7457	70	2.8	0.13	2.82	81.2919	0.0396	81.3315	440.535	0.214599	440.749			409.052	1.26257	412.394	9.63972	3.34245	3.34245	8.37714	8.37714	11.172	70.1766	0.00817122	6.63498
	184.53	2.8	162.74	69.7457	70	2.8	0.13	2.11	79.9509	0.0315	79.9824	433.268	0.170704	433.438			387.914	0.818113	390.715	9.33655	2.80072	2.80072	8.51843	8.51843	7.84404	72.5637	0.00721995	10.4123
	184.53	2.8	162.74	69.7457	70	2.8	0.13	1.62	78.8535	0.0204	78.8739	427.321	0.110551	427.431			373.327	0.511373	375.754	9.12732	2.42685	2.42685	8.61594	8.61594	5.88961	74.2345	0.00650061	16.8487
	184.53	2.8	162.74	69.7457	70	2.8	0.13	1.03	77.67	0.0142	77.6842	420.907	0.0769523	420.984			355.762	0.142033	357.738	8.87539	1.97668	1.97668	8.73335	8.73335	3.90727	76.2715	0.0055562	61.4882
	184.53	2.8	162.74	69.7457	70	2.8	0.13	0.6	76.7067	0.0089	76.7156	415.687	0.0482306	415.735			342.96	-0.127147	344.609	8.69178	1.64859	1.64859	8.81892	8.81892	2.71786	77.7734	0.00480695	-69.3601
	184.53	2.8	162.74	69.7457	70	2.8	0.13	0.34	76.0897	0.0055	76.0952	412.343	0.0298055	412.373			335.22	-0.289907	336.67	8.58076	1.45021	1.45021	8.87066	8.87066	2.10311	78.6887	0.00432615	-30.5983
	184.53	2.8	162.74	69.7457	70	2.8	0.13	0.26	75.8274	0.005	75.8324	410.922	0.0270959	410.949			332.838	-0.339987	334.227	8.5466	1.38917	1.38917	8.88658	8.88658	1.9298	78.9714	0.00417372	-26.138
	184.53	2.8	162.74	69.7457	70	2.8	0.22	3.34	83.1805	0.1126	83.2931	450.77	0.610199	451.38			428.238	1.29235	431.706	9.86176	3.46732	3.46732	8.5694	8.5694	12.0223	73.4347	0.00809671	6.63085
	184.53	2.8	162.74	69.7457	70	2.8	0.22	2.82	81.961	0.0525	82.0135	444.161	0.284507	444.445			412.757	0.966833	415.828	9.63972	3.07056	3.07056	8.67288	8.67288	9.42835	75.2189	0.00743914	8.97041
	184.53	2.8	162.74	69.7457	70	2.8	0.22	2.11	80.6291	0.0431	80.6722	436.943	0.233566	437.177			391.62	0.522373	394.149	9.33655	2.52883	2.52883	8.81417	8.81417	6.39499	77.6897	0.00645736	16.8733
	184.53	2.8	162.74	69.7457	70	2.8	0.22	1.62	79.5381	0.0303	79.5684	431.031	0.164201	431.195			377.032	0.215633	379.187	9.12732	2.15496	2.15496	8.91168	8.91168	4.64386	79.4181	0.00571559	41.328
	184.53	2.8	162.74	69.7457	70	2.8	0.22	1.03	78.3662	0.0226	78.3888	424.68	0.122473	424.802			359.467	-0.153707	361.172	8.87539	1.70479	1.70479	9.02909	9.02909	2.90632	81.5246	0.00474255	-58.7422
	184.53	2.8	162.74	69.7457	70	2.8	0.22	0.6	77.4147	0.0153	77.43	419.524	0.0829133	419.607			346.666	-0.422887	348.043	8.69178	1.3767	1.3767	9.11466	9.11466	1.89531	83.0771	0.00397127	-21.5534
	184.53	2.8	162.74	69.7457	70	2.8	0.22	0.34	76.8075	0.0105	76.818	416.233	0.0569013	416.29			338.925	-0.585647	340.104	8.58076	1.17832	1.17832	9.1664	9.1664	1.38844	84.023	0.00347664	-15.6518
	184.53	2.8	162.74	69.7457	70	2.8	0.22	0.26	76.5483	0.0095	76.5578	414.828	0.0514821	414.88			336.544	-0.635727	337.661	8.5466	1.11728	1.11728	9.18232	9.18232	1.24832	84.3151	0.00331987	-14.4438
	184.53	2.8	162.74	69.7457	70	2.8	0.35	3.34	83.8296	0.1279	83.9575	454.287	0.693112	454.98			433.591	0.865173	436.665	9.86176	3.07459	3.07459	8.99658	8.99658	9.45312	80.9385	0.007091	10.3986
	184.53	2.8	162.74	69.7457	70	2.8	0.35	2.82	82.6104	0.0632	82.6736	447.68	0.342492	448.023			418.11	0.539653	420.788	9.63972	2.67783	2.67783	9.10006	9.10006	7.17078	82.8112	0.00640461	16.8628
	184.53	2.8	162.74	69.7457	70	2.8	0.35	2.11	81.2885	0.0529	81.3414	440.516	0.286674	440.803			396.972	0.095193	399.109	9.33655	2.1361	2.1361	9.24135	9.24135	4.56293	85.4026	0.00538098	97.0802
	184.53	2.8	162.74	69.7457	70	2.8	0.35	1.62	80.2041	0.0387	80.2428	434.64	0.209722	434.85			382.385	-0.211547	384.147	9.12732	1.76223	1.76223	9.33886	9.33886	3.10546	87.2144	0.00460853	-44.1456
	184.53	2.8	162.74	69.7457	70	2.8	0.35	1.03	79.0432	0.0303	79.0735	428.349	0.164201	428.513			364.82	-0.580887	366.132	8.87539	1.31206	1.31206	9.45627	9.45627	1.72151	89.4211	0.00359647	-16.279
	184.53	2.8	162.74	69.7457	70	2.8	0.35	0.6	78.1029	0.0219	78.1248	423.253	0.11868	423.372			352.018	-0.850067	353.002	8.69178	0.983972	0.983972	9.54184	9.54184	0.968201	91.0468	0.00279523	-11.2248
	184.53	2.8	162.74	69.7457	70	2.8	0.35	0.34	77.5048	0.016	77.5208	420.012	0.0867068	420.099			344.278	-1.01283	345.063	8.58076	0.785592	0.785592	9.59358	9.59358	0.617155	92.0369	0.00228185	-9.47209
	184.53	2.8	162.74	69.7457	70	2.8	0.35	0.26	77.2482	0.0147	77.2629	418.621	0.0796618	418.701			341.896	-1.06291	342.621	8.5466	0.724552	0.724552	9.6095	9.6095	0.524976	92.3426	0.00211922	-9.04078
	184.53	2.8	162.74	69.7457	70	2.8	0.47	3.34	84.4073	0.1427	84.55	457.418	0.773316	458.191			438.532	0.470853	441.244	9.86176	2.71207	2.71207	9.3909	9.3909	7.35533	88.1891	0.00618444	19.9445
	184.53	2.8	162.74	69.7457	70	2.8	0.47	2.82	83.1886	0.0738	83.2624	450.813	0.399935	451.213			423.051	0.145333	425.366	9.63972	2.31531	2.31531	9.49438	9.49438	5.36067	90.1433	0.0054729	65.3285
	184.53	2.8	162.74	69.7457	70	2.8	0.47	2.11	81.8758	0.0628	81.9386	443.699	0.340324	444.039			401.913	-0.299127	403.687	9.33655	1.77358	1.77358	9.63567	9.63567	3.14559	92.8462	0.00441285	-32.2127
	184.53	2.8	162.74	69.7457	70	2.8	0.47	1.62	80.7975	0.0472	80.8447	437.856	0.255785	438.111			387.325	-0.605867	388.725	9.12732	1.39971	1.39971	9.73318	9.73318	1.95919	94.7349	0.00361379	-16.0649
	184.53	2.8	162.74	69.7457	70	2.8	0.47	1.03	79.646	0.0381	79.6841	431.615	0.20647	431.822			369.761	-0.975207	370.71	8.87539	0.949542	0.949542	9.85059	9.85059	0.90163	97.0342	0.00256799	-10.101
	184.53	2.8	162.74	69.7457	70	2.8	0.47	0.6	78.715	0.029	78.744	426.57	0.157156	426.727			356.959	-1.24439	357.581	8.69178	0.621452	0.621452	9.93616	9.93616	0.386203	98.7274	0.00174096	-7.98479
	184.53	2.8	162.74	69.7457	70	2.8	0.47	0.34	78.1242	0.0223	78.1465	423.369	0.120848	423.489			349.219	-1.40715	349.642	8.58076	0.423072	0.423072	9.9879	9.9879	0.17899	99.7582	0.00121148	-7.09798
	184.53	2.8	162.74	69.7457	70	2.8	0.47	0.26	77.8696	0.0208	77.8904	421.989	0.112719	422.102			346.837	-1.45723	347.199	8.5466	0.362032	0.362032	10.0038	10.0038	0.131067	100.077	0.00104381	-6.86497
	184.53	2.8	162.74	69.7457	70	3.32	0.13	3.34	82.895	0.1519	83.0469	449.222	0.823172	450.046			442.443	2.00409	445.971	10.2081	3.52809	3.52809	8.20398	8.20398	12.4474	67.3054	0.00797412	4.09361
	184.53	2.8	162.74	69.7457	70	3.32	0.13	2.82	81.6488	0.0769	81.7257	442.469	0.416734	442.886			426.962	1.67857	430.093	9.98604	3.13133	3.13133	8.30746	8.30746	9.80524	69.014	0.00733399	4.94912
	184.53	2.8	162.74	69.7457	70	3.32	0.13	2.11	80.309	0.0664	80.3754	435.208	0.359833	435.568			405.824	1.23411	408.414	9.68287	2.5896	2.5896	8.44875	8.44875	6.70604	71.3815	0.00638109	6.84601
	184.53	2.8	162.74	69.7457	70	3.32	0.13	1.62	79.2012	0.0495	79.2507	429.205	0.268249	429.473			391.236	0.927373	393.452	9.47364	2.21573	2.21573	8.54626	8.54626	4.90947	73.0386	0.00566341	9.21556
	184.53	2.8	162.74	69.7457	70	3.32	0.13	1.03	78.0102	0.0403	78.0505	422.751	0.218393	422.969			373.672	0.558033	375.437	9.22171	1.76556	1.76556	8.66367	8.66367	3.11721	75.0593	0.0047249	15.5254
	184.53	2.8	162.74	69.7457	70	3.32	0.13	0.6	77.0336	0.0304	77.064	417.458	0.164743	417.623			360.87	0.288853	362.308	9.0381	1.43747	1.43747	8.74924	8.74924	2.06633	76.5493	0.00398335	30.2896
	184.53	2.8	162.74	69.7457	70	3.32	0.13	0.34	76.404	0.0231	76.4271	414.046	0.125183	414.172			353.13	0.126093	354.369	8.92708	1.23909	1.23909	8.80098	8.80098	1.53535	77.4573	0.00350889	69.7976
	184.53	2.8	162.74	69.7457	70	3.32	0.13	0.26	76.1285	0.0215	76.15	412.554	0.116512	412.67			350.748	0.076013	351.926	8.89292	1.17805	1.17805	8.8169	8.8169	1.38781	77.7378	0.00335869	115.992
	184.53	2.8	162.74	69.7457	70	3.32	0.22	3.34	83.568	0.1759	83.7439	452.869	0.953233	453.823			446.148	1.70835	449.404	10.2081	3.2562	3.2562	8.49972	8.49972	10.6029	72.2453	0.00729848	4.97539
	184.53	2.8	162.74	69.7457	70	3.32	0.22	2.82	82.3227	0.0947	82.4174	446.121	0.513196	446.634			430.667	1.38283	433.527	9.98604	2.85944	2.85944	8.6032	8.6032	8.17641	74.0151	0.00663956	6.22143
	184.53	2.8	162.74	69.7457	70	3.32	0.22	2.11	80.9937	0.0833	81.077	438.919	0.451417	439.37			409.53	0.938373	411.848	9.68287	2.31771	2.31771	8.74449	8.74449	5.37179	76.4662	0.00565945	9.31878
	184.53	2.8	162.74	69.7457	70	3.32	0.22	1.62	79.8936	0.0642	79.9578	432.957	0.347911	433.305			394.942	0.631633	396.886	9.47364	1.94384	1.94384	8.842	8.842	3.77852	78.181	0.00492184	13.9986
	184.53	2.8	162.74	69.7457	70	3.32	0.22	1.03	78.715	0.0538	78.7688	426.57	0.291552	426.862			377.377	0.262293	378.871	9.22171	1.49367	1.49367	8.95941	8.95941	2.23106	80.2711	0.00395803	34.158
	184.53	2.8	162.74	69.7457	70	3.32	0.22	0.6	77.7519	0.0426	77.7945	421.351	0.230857	421.582			364.576	-0.006887	365.741	9.0381	1.16558	1.16558	9.04498	9.04498	1.35858	81.8117	0.00319709	-1313.34
	184.53	2.8	162.74	69.7457	70	3.32	0.22	0.34	77.134	0.0338	77.1678	418.002	0.183168	418.186			356.835	-0.169647	357.802	8.92708	0.967202	0.967202	9.09672	9.09672	0.93548	82.7504	0.0027105	-53.6215
	184.53	2.8	162.74	69.7457	70	3.32	0.22	0.26	76.8625	0.0317	76.8942	416.531	0.171788	416.703			354.453	-0.219727	355.36	8.89292	0.906162	0.906162	9.11264	9.11264	0.82113	83.0403	0.0025565	-41.4726
	184.53	2.8	162.74	69.7457	70	3.32	0.35	3.34	84.2199	0.195	84.4149	456.402	1.05674	457.459			451.501	1.28117	454.364	10.2081	2.86347	2.86347	8.9269	8.9269	8.19947	79.6896	0.00634212	6.96776
	184.53	2.8	162.74	69.7457	70	3.32	0.35	2.82	82.9758	0.1091	83.0849	449.66	0.591232	450.251			436.02	0.955653	438.486	9.98604	2.46671	2.46671	9.03038	9.03038	6.08467	81.5478	0.00565734	9.44944
	184.53	2.8	162.74	69.7457	70	3.32	0.35	2.11	81.6579	0.0971	81.755	442.518	0.526202	443.044			414.882	0.511193	416.807	9.68287	1.92498	1.92498	9.17167	9.17167	3.70556	84.1196	0.00463983	17.9417
	184.53	2.8	162.74	69.7457	70	3.32	0.35	1.62	80.5657	0.0766	80.6423	436.599	0.415109	437.015			400.295	0.204453	401.846	9.47364	1.55111	1.55111	9.26918	9.26918	2.40595	85.9178	0.00387493	45.3365
	184.53	2.8	162.74	69.7457	70	3.32	0.35	1.03	79.3995	0.0653	79.4648	430.28	0.353872	430.634			382.73	-0.164887	383.831	9.22171	1.10094	1.10094	9.38659	9.38659	1.21207	88.1082	0.00287655	-56.9274
	184.53	2.8	162.74	69.7457	70	3.32	0.35	0.6	78.4485	0.0531	78.5016	425.126	0.287758	425.414			369.928	-0.434067	370.701	9.0381	0.772852	0.772852	9.47216	9.47216	0.5973	89.7219	0.0020892	-21.8219
	184.53	2.8	162.74	69.7457	70	3.32	0.35	0.34	77.8407	0.0436	77.8843	421.832	0.236276	422.068			362.188	-0.596827	362.762	8.92708	0.574472	0.574472	9.5239	9.5239	0.330018	90.7048	0.00158612	-15.9576
	184.53	2.8	162.74	69.7457	70	3.32	0.35	0.26	77.5724	0.0412	77.6136	420.378	0.22327	420.602			359.806	-0.646907	360.319	8.89292	0.513432	0.513432	9.53982	9.53982	0.263612	91.0083	0.00142697	-14.7468
	184.53	2.8	162.74	69.7457	70	3.32	0.47	3.34	84.7998	0.2132	85.013	459.545	1.15537	460.7			456.441	0.886853	458.942	10.2081	2.50095	2.50095	9.32122	9.32122	6.25476	86.8852	0.00547924	10.5105
	184.53	2.8	162.74	69.7457	70	3.32	0.47	2.82	83.5568	0.1231	83.6799	452.809	0.6671	453.476			440.961	0.561333	443.065	9.98604	2.10419	2.10419	9.4247	9.4247	4.42762	88.8251	0.00477184	16.7899
	184.53	2.8	162.74	69.7457	70	3.32	0.47	2.11	82.2488	0.1106	82.3594	445.72	0.599361	446.32			419.823	0.116873	421.386	9.68287	1.56246	1.56246	9.56599	9.56599	2.44129	91.5083	0.00372172	81.8495
	184.53	2.8	162.74	69.7457	70	3.32	0.47	1.62	81.1636	0.0889	81.2525	439.84	0.481764	440.321			405.235	-0.189867	406.424	9.47364	1.18859	1.18859	9.6635	9.6635	1.41275	93.3833	0.00293309	-50.8962
	184.53	2.8	162.74	69.7457	70	3.32	0.47	1.03	80.0084	0.0769	80.0853	433.579	0.416734	433.996			387.67	-0.559207	388.409	9.22171	0.738422	0.738422	9.78091	9.78091	0.545267	95.6663	0.00190477	-17.4907
	184.53	2.8	162.74	69.7457	70	3.32	0.47	0.6	79.0675	0.0638	79.1313	428.48	0.345743	428.826			374.869	-0.828387	375.279	9.0381	0.410332	0.410332	9.86648	9.86648	0.168372	97.3475	0.0010946	-11.9105
	184.53	2.8	162.74	69.7457	70	3.32	0.47	0.34	78.4677	0.0534	78.5211	425.23	0.289384	425.519			367.128	-0.991147	367.34	8.92708	0.211952	0.211952	9.91822	9.91822	0.0449237	98.3712	0.000577324	-10.0068
	184.53	2.8	162.74	69.7457	70	3.32	0.47	0.26	78.2019	0.0509	78.2528	423.79	0.275836	424.065			364.747	-1.04123	364.898	8.89292	0.150912	0.150912	9.93414	9.93414	0.0227744	98.6872	0.000413745	-9.54081
	184.53	2.8	162.74	69.7457	70	4.61	0.13	3.34	74.191	0.3719	74.5629	402.054	2.01539	404.069			486.873	3.03609	489.877	11.0672	3.00435	3.00435	8.03112	8.03112	9.02613	64.499	0.00617071	2.64522
	184.53	2.8	162.74	69.7457	70	4.61	0.13	2.82	72.6958	0.2334	72.9292	393.951	1.26483	395.216			471.392	2.71057	473.999	10.8452	2.60759	2.60759	8.1346	8.1346	6.79954	66.1718	0.00553169	3.00106
	184.53	2.8	162.74	69.7457	70	4.61	0.13	2.11	71.0292	0.2113	71.2405	384.92	1.14507	386.065			450.254	2.26611	452.32	10.542	2.06586	2.06586	8.27589	8.27589	4.26779	68.4904	0.00458821	3.65202
	184.53	2.8	162.74	69.7457	70	4.61	0.13	1.62	69.6749	0.1766	69.8515	377.58	0.957026	378.537			435.667	1.95937	437.359	10.3328	1.69199	1.69199	8.3734	8.3734	2.86284	70.1139	0.00388368	4.27351
	184.53	2.8	162.74	69.7457	70	4.61	0.13	1.03	68.155	0.1551	68.3101	369.344	0.840514	370.184			418.102	1.59003	419.344	10.0808	1.24182	1.24182	8.49081	8.49081	1.54212	72.0939	0.00297014	5.34002
	184.53	2.8	162.74	69.7457	70	4.61	0.13	0.6	66.8861	0.1314	67.0175	362.467	0.712079	363.179			405.3	1.32085	406.214	9.89724	0.913732	0.913732	8.57638	8.57638	0.834906	73.5544	0.00225446	6.49307
	184.53	2.8	162.74	69.7457	70	4.61	0.13	0.34	66.0589	0.1126	66.1715	357.985	0.610199	358.595			397.56	1.15809	398.275	9.78622	0.715352	0.715352	8.62812	8.62812	0.511728	74.4445	0.00179936	7.45029
	184.53	2.8	162.74	69.7457	70	4.61	0.13	0.26	65.7029	0.1083	65.8112	356.055	0.586896	356.642			395.178	1.10801	395.832	9.75206	0.654312	0.654312	8.64404	8.64404	0.428124	74.7195	0.00165574	7.80139
	184.53	2.8	162.74	69.7457	70	4.61	0.22	3.34	74.9559	0.4103	75.3662	406.199	2.22349	408.422			490.578	2.74035	493.311	11.0672	2.73246	2.73246	8.32686	8.32686	7.46635	69.3367	0.00556988	3.03861
	184.53	2.8	162.74	69.7457	70	4.61	0.22	2.82	73.4669	0.2667	73.7336	398.13	1.44529	399.575			475.097	2.41483	477.433	10.8452	2.3357	2.3357	8.43034	8.43034	5.4555	71.0707	0.00491626	3.49107
	184.53	2.8	162.74	69.7457	70	4.61	0.22	2.11	71.8164	0.2437	72.0601	389.185	1.32065	390.506			453.96	1.97037	455.754	10.542	1.79397	1.79397	8.57163	8.57163	3.21834	73.4729	0.00395183	4.35026
	184.53	2.8	162.74	69.7457	70	4.61	0.22	1.62	70.4767	0.2072	70.6839	381.925	1.12285	383.048			439.372	1.66363	440.792	10.3328	1.4201	1.4201	8.66914	8.66914	2.01669	75.1541	0.00323212	5.21097
	184.53	2.8	162.74	69.7457	70	4.61	0.22	1.03	68.9802	0.1846	69.1648	373.816	1.00038	374.816			421.807	1.29429	422.777	10.0808	0.969932	0.969932	8.78655	8.78655	0.940768	77.2035	0.00229947	6.78869
	184.53	2.8	162.74	69.7457	70	4.61	0.22	0.6	67.7376	0.1596	67.8972	367.082	0.8649	367.947			409.006	1.02511	409.648	9.89724	0.641842	0.641842	8.87212	8.87212	0.411961	78.7146	0.00156927	8.65478
	184.53	2.8	162.74	69.7457	70	4.61	0.22	0.34	66.9329	0.1396	67.0725	362.721	0.756517	363.477			401.265	0.862353	401.709	9.78622	0.443462	0.443462	8.92386	8.92386	0.196659	79.6354	0.00110516	10.3483
	184.53	2.8	162.74	69.7457	70	4.61	0.22	0.26	66.5866	0.1351	66.7217	360.844	0.73213	361.576			398.884	0.812273	399.266	9.75206	0.382422	0.382422	8.93978	8.93978	0.146247	79.9198	0.000958731	11.0059
	184.53	2.8	162.74	69.7457	70	4.61	0.35	3.34	75.6942	0.44	76.1342	410.2	2.38444	412.584			495.931	2.31317	498.271	11.0672	2.33973	2.33973	8.75404	8.75404	5.47435	76.6333	0.00471786	3.78443
	184.53	2.8	162.74	69.7457	70	4.61	0.35	2.82	74.2114	0.2923	74.5037	402.164	1.58402	403.748			480.45	1.98765	482.393	10.8452	1.94297	1.94297	8.85752	8.85752	3.77514	78.4557	0.00404407	4.45627
	184.53	2.8	162.74	69.7457	70	4.61	0.35	2.11	72.577	0.2693	72.8463	393.307	1.45938	394.767			459.313	1.54319	460.714	10.542	1.40124	1.40124	8.99881	8.99881	1.96348	80.9787	0.00305074	5.8313
	184.53	2.8	162.74	69.7457	70	4.61	0.35	1.62	71.2508	0.2315	71.4823	386.12	1.25454	387.375			444.725	1.23645	445.752	10.3328	1.02737	1.02737	9.09632	9.09632	1.05549	82.7431	0.00231013	7.35679
	184.53	2.8	162.74	69.7457	70	4.61	0.35	1.03	69.7763	0.2087	69.985	378.13	1.13098	379.261			427.16	0.867113	427.737	10.0808	0.577202	0.577202	9.21373	9.21373	0.333162	84.8929	0.00135126	10.6258
	184.53	2.8	162.74	69.7457	70	4.61	0.35	0.6	68.5572	0.183	68.7402	371.523	0.991709	372.515			414.358	0.597933	414.607	9.89724	0.249112	0.249112	9.2993	9.2993	0.0620568	86.4771	0.000601199	15.5524
	184.53	2.8	162.74	69.7457	70	4.61	0.35	0.34	67.7719	0.1623	67.9342	367.268	0.879532	368.147			406.618	0.435173	406.669	9.78622	0.050732	0.050732	9.35104	9.35104	0.00257374	87.442	0.000124766	21.4881
	184.53	2.8	162.74	69.7457	70	4.61	0.35	0.26	67.4336	0.1575	67.5911	365.434	0.85352	366.288			404.236	0.385093	404.226	9.75206	0.010308	0.010308	9.36696	9.36696	0.000106255	87.74	2.54999e-05	24.3239
	184.53	2.8	162.74	69.7457	70	4.61	0.47	3.34	76.3493	0.4672	76.8165	413.75	2.53184	416.282			500.872	1.91885	502.849	11.0672	1.97721	1.97721	9.14836	9.14836	3.90937	83.6926	0.00394754	4.76762
	184.53	2.8	162.74	69.7457	70	4.61	0.47	2.82	74.8721	0.3159	75.188	405.745	1.71192	407.457			485.391	1.59333	486.971	10.8452	1.58045	1.58045	9.25184	9.25184	2.49783	85.5966	0.00325604	5.8066
	184.53	2.8	162.74	69.7457	70	4.61	0.47	2.11	73.2515	0.2929	73.5444	396.963	1.58728	398.55			464.253	1.14887	465.292	10.542	1.03872	1.03872	9.39313	9.39313	1.07894	88.231	0.0022374	8.17596
	184.53	2.8	162.74	69.7457	70	4.61	0.47	1.62	71.9368	0.2543	72.1911	389.838	1.3781	391.216			449.665	0.842133	450.33	10.3328	0.664852	0.664852	9.49064	9.49064	0.442028	90.0723	0.00147855	11.2698
	184.53	2.8	162.74	69.7457	70	4.61	0.47	1.03	70.4809	0.2315	70.7124	381.948	1.25454	383.203			432.101	0.472793	432.315	10.0808	0.214682	0.214682	9.60805	9.60805	0.0460884	92.3147	0.000496833	20.3219
	184.53	2.8	162.74	69.7457	70	4.61	0.47	0.6	69.2811	0.2055	69.4866	375.446	1.11364	376.56			419.299	0.203613	419.186	9.89724	0.113408	0.113408	9.69362	9.69362	0.0128614	93.9664	0.00027047	47.6081
	184.53	2.8	162.74	69.7457	70	4.61	0.47	0.34	68.5115	0.1842	68.6957	371.276	0.998212	372.274			411.559	0.040853	411.247	9.78622	0.311788	0.311788	9.74536	9.74536	0.0972118	94.9721	0.000757579	238.547
	184.53	2.8	162.74	69.7457	70	4.61	0.47	0.26	68.1793	0.1793	68.3586	369.475	0.971658	370.447			409.177	-0.009227	408.804	9.75206	0.372828	0.372828	9.76128	9.76128	0.139001	95.2827	0.000911166	-1057.9
	184.53	2.8	162.74	69.7457	70	5.6	0.13	3.34	94.7	0.6581	95.3581	513.196	3.56636	516.762			520.97	3.82809	523.573	11.7266	2.60241	2.60241	7.89846	7.89846	6.77255	62.3857	0.00499532	2.06329
	184.53	2.8	162.74	69.7457	70	5.6	0.13	2.82	93.5015	0.4693	93.9708	506.701	2.54322	509.244			505.489	3.50257	507.695	11.5045	2.20565	2.20565	8.00194	8.00194	4.8649	64.0311	0.0043634	2.28459
	184.53	2.8	162.74	69.7457	70	5.6	0.13	2.11	92.4225	0.4656	92.8881	500.854	2.52317	503.377			484.352	3.05811	486.016	11.2013	1.66392	1.66392	8.14323	8.14323	2.76864	66.3123	0.00343536	2.66283
	184.53	2.8	162.74	69.7457	70	5.6	0.13	1.62	91.4639	0.4255	91.8894	495.659	2.30586	497.965			469.764	2.75137	471.054	10.9921	1.29005	1.29005	8.24074	8.24074	1.66423	67.9099	0.00274617	2.99514
	184.53	2.8	162.74	69.7457	70	5.6	0.13	1.03	90.5007	0.4173	90.918	490.439	2.26142	492.7			452.199	2.38203	453.039	10.7402	0.839882	0.839882	8.35815	8.35815	0.705402	69.8587	0.00185733	3.50883
	184.53	2.8	162.74	69.7457	70	5.6	0.13	0.6	89.6896	0.3962	90.0858	486.043	2.14708	488.191			439.398	2.11285	439.91	10.5566	0.511792	0.511792	8.44372	8.44372	0.261931	71.2965	0.00116476	3.99636
	184.53	2.8	162.74	69.7457	70	5.6	0.13	0.34	89.1558	0.3731	89.5289	483.151	2.02189	485.173			431.657	1.95009	431.971	10.4456	0.313412	0.313412	8.49546	8.49546	0.0982271	72.1729	0.000726067	4.35644
	184.53	2.8	162.74	69.7457	70	5.6	0.13	0.26	88.8862	0.3659	89.2521	481.69	1.98288	483.673			429.276	1.90001	429.528	10.4114	0.252372	0.252372	8.51138	8.51138	0.0636916	72.4437	0.000587902	4.47965
	184.53	2.8	162.74	69.7457	70	5.6	0.22	3.34	95.321	0.7003	96.0213	516.561	3.79505	520.356			524.676	3.53235	527.006	11.7266	2.33052	2.33052	8.1942	8.1942	5.43133	67.145	0.00444183	2.31976
	184.53	2.8	162.74	69.7457	70	5.6	0.22	2.82	94.1257	0.5072	94.6329	510.083	2.7486	512.832			509.195	3.20683	511.129	11.5045	1.93376	1.93376	8.29768	8.29768	3.73944	68.8516	0.00379768	2.5875
	184.53	2.8	162.74	69.7457	70	5.6	0.22	2.11	93.0569	0.5041	93.561	504.291	2.73181	507.023			488.058	2.76237	489.45	11.2013	1.39203	1.39203	8.43897	8.43897	1.93775	71.2163	0.00285219	3.05497
	184.53	2.8	162.74	69.7457	70	5.6	0.22	1.62	92.1067	0.4633	92.57	499.142	2.5107	501.653			473.47	2.45563	474.488	10.9921	1.01816	1.01816	8.53648	8.53648	1.03665	72.8716	0.00215043	3.47629
	184.53	2.8	162.74	69.7457	70	5.6	0.22	1.03	91.1564	0.4558	91.6122	493.992	2.47006	496.462			455.905	2.08629	456.473	10.7402	0.567992	0.567992	8.65389	8.65389	0.322615	74.8899	0.00124586	4.14798
	184.53	2.8	162.74	69.7457	70	5.6	0.22	0.6	90.3586	0.4349	90.7935	489.669	2.3568	492.026			443.103	1.81711	443.343	10.5566	0.239902	0.239902	8.73946	8.73946	0.057553	76.3782	0.000541413	4.80953
	184.53	2.8	162.74	69.7457	70	5.6	0.22	0.34	89.8356	0.4119	90.2475	486.835	2.23216	489.067			435.363	1.65435	435.404	10.4456	0.041522	0.041522	8.7912	8.7912	0.00172408	77.2853	9.53733e-05	5.31398
	184.53	2.8	162.74	69.7457	70	5.6	0.22	0.26	89.5704	0.4046	89.975	485.397	2.1926	487.59			432.981	1.60427	432.962	10.4114	0.019518	0.019518	8.80712	8.80712	0.000380952	77.5654	4.50782e-05	5.48979
	184.53	2.8	162.74	69.7457	70	5.6	0.35	3.34	95.9207	0.7338	96.6545	519.811	3.97659	523.787			530.028	3.10517	531.966	11.7266	1.93779	1.93779	8.62138	8.62138	3.75504	74.3283	0.00365602	2.77646
	184.53	2.8	162.74	69.7457	70	5.6	0.35	2.82	94.7283	0.5367	95.265	513.349	2.90847	516.258			514.548	2.77965	516.089	11.5045	1.54103	1.54103	8.72486	8.72486	2.37478	76.1233	0.00299493	3.13883
	184.53	2.8	162.74	69.7457	70	5.6	0.35	2.11	93.6699	0.5344	94.2043	507.613	2.89601	510.509			493.41	2.33519	494.409	11.2013	0.999302	0.999302	8.86615	8.86615	0.998604	78.6087	0.0020253	3.79675
	184.53	2.8	162.74	69.7457	70	5.6	0.35	1.62	92.7277	0.4932	93.2209	502.507	2.67274	505.18			478.822	2.02845	479.448	10.9921	0.625432	0.625432	8.96366	8.96366	0.391165	80.3473	0.00130619	4.41897
	184.53	2.8	162.74	69.7457	70	5.6	0.35	1.03	91.7898	0.4867	92.2765	497.425	2.63751	500.062			461.257	1.65911	461.433	10.7402	0.175262	0.175262	9.08107	9.08107	0.0307168	82.4659	0.000379966	5.47345
	184.53	2.8	162.74	69.7457	70	5.6	0.35	0.6	91.0041	0.4665	91.4706	493.167	2.52804	495.695			448.456	1.38993	448.303	10.5566	0.152828	0.152828	9.16664	9.16664	0.0233564	84.0274	0.000340787	6.59503
	184.53	2.8	162.74	69.7457	70	5.6	0.35	0.34	90.4904	0.4436	90.934	490.383	2.40395	492.787			440.715	1.22717	440.364	10.4456	0.351208	0.351208	9.21838	9.21838	0.123347	84.9786	0.000796904	7.51189
	184.53	2.8	162.74	69.7457	70	5.6	0.35	0.26	90.2287	0.4363	90.665	488.965	2.36439	491.329			438.334	1.17709	437.922	10.4114	0.412248	0.412248	9.2343	9.2343	0.169948	85.2724	0.000940489	7.84501
	184.53	2.8	162.74	69.7457	70	5.6	0.47	3.34	96.4535	0.7641	97.2176	522.698	4.14079	526.839			534.969	2.71085	536.544	11.7266	1.57527	1.57527	9.0157	9.0157	2.48148	81.2829	0.0029446	3.32578
	184.53	2.8	162.74	69.7457	70	5.6	0.47	2.82	95.2636	0.5634	95.827	516.25	3.05316	519.303			519.488	2.38533	520.667	11.5045	1.17851	1.17851	9.11918	9.11918	1.38889	83.1595	0.0022686	3.82302
	184.53	2.8	162.74	69.7457	70	5.6	0.47	2.11	94.214	0.5619	94.7759	510.562	3.04503	513.607			498.351	1.94087	498.988	11.2013	0.636782	0.636782	9.26047	9.26047	0.405491	85.7564	0.00127778	4.77129
	184.53	2.8	162.74	69.7457	70	5.6	0.47	1.62	93.2789	0.5205	93.7994	505.494	2.82068	508.315			483.763	1.63413	484.026	10.9921	0.262912	0.262912	9.35798	9.35798	0.0691227	87.5719	0.000543473	5.72657
	184.53	2.8	162.74	69.7457	70	5.6	0.47	1.03	92.3516	0.5149	92.8665	500.469	2.79033	503.26			466.198	1.26479	466.011	10.7402	0.187258	0.187258	9.47539	9.47539	0.0350656	89.7831	0.00040167	7.49166
	184.53	2.8	162.74	69.7457	70	5.6	0.47	0.6	91.576	0.4953	92.0713	496.266	2.68412	498.95			453.397	0.995613	452.881	10.5566	0.515348	0.515348	9.56096	9.56096	0.265584	91.412	0.00113664	9.60309
	184.53	2.8	162.74	69.7457	70	5.6	0.47	0.34	91.0698	0.4727	91.5425	493.523	2.56164	496.085			445.656	0.832853	444.942	10.4456	0.713728	0.713728	9.6127	9.6127	0.509408	92.4041	0.00160152	11.5419
	184.53	2.8	162.74	69.7457	70	5.6	0.47	0.26	90.811	0.4655	91.2765	492.121	2.52263	494.643			443.275	0.782773	442.5	10.4114	0.774768	0.774768	9.62862	9.62862	0.600265	92.7104	0.00174783	12.3007
	184.53	2.8	209.237	23.2486	90	0.97	0.13	3.34	50.7336	0.0022	50.7358	274.934	0.0119222	274.946			433.363	-0.545501	437.746	16.9737	4.38254	4.38254	17.5192	17.5192	19.2067	306.923	0.0101129	-32.1158
	184.53	2.8	209.237	23.2486	90	0.97	0.13	2.82	50.1357	0.0004	50.1361	271.694	0.00216767	271.696			417.883	-0.871021	421.868	16.7517	3.98578	3.98578	17.6227	17.6227	15.8864	310.559	0.00953804	-20.2322
	184.53	2.8	209.237	23.2486	90	0.97	0.13	2.11	49.284	0.0002	49.2842	267.079	0.00108383	267.08			396.745	-1.31548	400.189	16.4485	3.44405	3.44405	17.764	17.764	11.8615	315.559	0.00868076	-13.5038
	184.53	2.8	209.237	23.2486	90	0.97	0.13	1.62	48.6041	0	48.6041	263.394	0	263.394			382.157	-1.62222	385.228	16.2393	3.07018	3.07018	17.8615	17.8615	9.42601	319.033	0.00803381	-11.0105
	184.53	2.8	209.237	23.2486	90	0.97	0.13	1.03	47.7596	0	47.7596	258.818	0	258.818			364.592	-1.99156	367.212	15.9873	2.62001	2.62001	17.9789	17.9789	6.86445	323.241	0.00718613	-9.02754
	184.53	2.8	209.237	23.2486	90	0.97	0.13	0.6	47.0058	0	47.0058	254.733	0	254.733			351.791	-2.26074	354.083	15.8037	2.29192	2.29192	18.0645	18.0645	5.2529	326.325	0.00651501	-7.99051
	184.53	2.8	209.237	23.2486	90	0.97	0.13	0.34	46.4716	0	46.4716	251.838	0	251.838			344.05	-2.4235	346.144	15.6927	2.09354	2.09354	18.1162	18.1162	4.38291	328.197	0.00608498	-7.47522
	184.53	2.8	209.237	23.2486	90	0.97	0.13	0.26	46.2466	0	46.2466	250.618	0	250.618			341.669	-2.47358	343.701	15.6585	2.0325	2.0325	18.1321	18.1321	4.13106	328.774	0.00594874	-7.33031
	184.53	2.8	209.237	23.2486	90	0.97	0.22	3.34	51.6079	0.0058	51.6137	279.672	0.0314312	279.704			437.069	-0.841241	441.18	16.9737	4.11065	4.11065	17.8149	17.8149	16.8974	317.372	0.00940504	-21.177
	184.53	2.8	209.237	23.2486	90	0.97	0.22	2.82	51.0149	0.0021	51.017	276.459	0.0113803	276.47			421.588	-1.16676	425.302	16.7517	3.71389	3.71389	17.9184	17.9184	13.793	321.07	0.00880929	-15.3574
	184.53	2.8	209.237	23.2486	90	0.97	0.22	2.11	50.176	0.0009	50.1769	271.912	0.00487726	271.917			400.451	-1.61122	403.623	16.4485	3.17216	3.17216	18.0597	18.0597	10.0626	326.153	0.00792147	-11.2087
	184.53	2.8	209.237	23.2486	90	0.97	0.22	1.62	49.509	0.0002	49.5092	268.298	0.00108383	268.299			385.863	-1.91796	388.661	16.2393	2.79829	2.79829	18.1572	18.1572	7.83043	329.685	0.00725203	-9.46694
	184.53	2.8	209.237	23.2486	90	0.97	0.22	1.03	48.6874	0	48.6874	263.845	0	263.845			368.298	-2.2873	370.646	15.9873	2.34812	2.34812	18.2746	18.2746	5.51367	333.962	0.0063756	-7.98961
	184.53	2.8	209.237	23.2486	90	0.97	0.22	0.6	47.9645	0	47.9645	259.928	0	259.928			355.496	-2.55648	357.517	15.8037	2.02003	2.02003	18.3602	18.3602	4.08052	337.097	0.00568228	-7.18183
	184.53	2.8	209.237	23.2486	90	0.97	0.22	0.34	47.4608	0	47.4608	257.198	0	257.198			347.756	-2.71924	349.578	15.6927	1.82165	1.82165	18.4119	18.4119	3.31841	339	0.0052383	-6.77099
	184.53	2.8	209.237	23.2486	90	0.97	0.22	0.26	47.2507	0	47.2507	256.06	0	256.06			345.374	-2.76932	347.135	15.6585	1.76061	1.76061	18.4279	18.4279	3.09975	339.586	0.00509769	-6.65429
	184.53	2.8	209.237	23.2486	90	0.97	0.35	3.34	52.4585	0.0103	52.4688	284.282	0.0558175	284.338			442.422	-1.26842	446.139	16.9737	3.71792	3.71792	18.2421	18.2421	13.8229	332.775	0.00840357	-14.3818
	184.53	2.8	209.237	23.2486	90	0.97	0.35	2.82	51.8712	0.0052	51.8764	281.099	0.0281797	281.127			426.941	-1.59394	430.262	16.7517	3.32116	3.32116	18.3456	18.3456	11.0301	336.561	0.00777897	-11.5096
	184.53	2.8	209.237	23.2486	90	0.97	0.35	2.11	51.0454	0.0032	51.0486	276.624	0.0173414	276.641			405.803	-2.0384	408.583	16.4485	2.77943	2.77943	18.4869	18.4869	7.72523	341.765	0.00684921	-9.06931
	184.53	2.8	209.237	23.2486	90	0.97	0.35	1.62	50.391	0.0017	50.3927	273.078	0.00921259	273.087			391.215	-2.34514	393.621	16.2393	2.40556	2.40556	18.5844	18.5844	5.78672	345.38	0.00614894	-7.92464
	184.53	2.8	209.237	23.2486	90	0.97	0.35	1.03	49.5909	0.0006	49.5915	268.742	0.0032515	268.745			373.651	-2.71448	375.606	15.9873	1.95539	1.95539	18.7018	18.7018	3.82355	349.758	0.00523321	-6.88965
	184.53	2.8	209.237	23.2486	90	0.97	0.35	0.6	48.8953	0.0001	48.8954	264.972	0.000541917	264.973			360.849	-2.98366	362.476	15.8037	1.6273	1.6273	18.7874	18.7874	2.64811	352.966	0.00450964	-6.29676
	184.53	2.8	209.237	23.2486	90	0.97	0.35	0.34	48.4175	0	48.4175	262.383	0	262.383			353.109	-3.14642	354.537	15.6927	1.42892	1.42892	18.8391	18.8391	2.04181	354.913	0.00404669	-5.98748
	184.53	2.8	209.237	23.2486	90	0.97	0.35	0.26	48.2196	0	48.2196	261.31	0	261.31			350.727	-3.1965	352.095	15.6585	1.36788	1.36788	18.855	18.855	1.8711	355.513	0.00390013	-5.89865
	184.53	2.8	209.237	23.2486	90	0.97	0.47	3.34	53.2139	0.0155	53.2294	288.375	0.0839972	288.459			447.362	-1.66274	450.718	16.9737	3.3554	3.3554	18.6364	18.6364	11.2587	347.317	0.00750041	-11.2083
	184.53	2.8	209.237	23.2486	90	0.97	0.47	2.82	52.6313	0.0089	52.6402	285.218	0.0482306	285.266			431.881	-1.98826	434.84	16.7517	2.95864	2.95864	18.7399	18.7399	8.75355	351.185	0.00685059	-9.42528
	184.53	2.8	209.237	23.2486	90	0.97	0.47	2.11	51.8171	0.0064	51.8235	280.806	0.0346827	280.841			410.744	-2.43272	413.161	16.4485	2.41691	2.41691	18.8812	18.8812	5.84145	356.5	0.00588423	-7.76136
	184.53	2.8	209.237	23.2486	90	0.97	0.47	1.62	51.1735	0.0044	51.1779	277.318	0.0238444	277.342			396.156	-2.73946	398.199	16.2393	2.04304	2.04304	18.9787	18.9787	4.17401	360.192	0.00515716	-6.92791
	184.53	2.8	209.237	23.2486	90	0.97	0.47	1.03	50.3918	0.0024	50.3942	273.082	0.013006	273.095			378.591	-3.1088	380.184	15.9873	1.59287	1.59287	19.0961	19.0961	2.53723	364.662	0.00420736	-6.1426
	184.53	2.8	209.237	23.2486	90	0.97	0.47	0.6	49.7184	0.0012	49.7196	269.433	0.00650301	269.439			365.79	-3.37798	367.055	15.8037	1.26478	1.26478	19.1817	19.1817	1.59967	367.938	0.00345767	-5.67845
	184.53	2.8	209.237	23.2486	90	0.97	0.47	0.34	49.261	0.0006	49.2616	266.954	0.0032515	266.957			358.049	-3.54074	359.116	15.6927	1.0664	1.0664	19.2334	19.2334	1.13721	369.925	0.00297836	-5.43204
	184.53	2.8	209.237	23.2486	90	0.97	0.47	0.26	49.0726	0.0005	49.0731	265.933	0.00270959	265.936			355.668	-3.59082	356.673	15.6585	1.00536	1.00536	19.2494	19.2494	1.01075	370.538	0.00282668	-5.36071
	184.53	2.8	209.237	23.2486	90	1.63	0.13	3.34	74.3711	0.0145	74.3856	403.03	0.078578	403.108			456.095	-0.017501	460.21	17.4133	4.11458	4.11458	17.4308	17.4308	16.9298	303.832	0.00902132	-995.987
	184.53	2.8	209.237	23.2486	90	1.63	0.13	2.82	73.8458	0.0071	73.8529	400.183	0.0384761	400.222			440.614	-0.343021	444.332	17.1912	3.71782	3.71782	17.5342	17.5342	13.8222	307.45	0.00843781	-51.1171
	184.53	2.8	209.237	23.2486	90	1.63	0.13	2.11	73.1393	0.0054	73.1447	396.355	0.0292635	396.384			419.477	-0.787481	422.653	16.8881	3.17609	3.17609	17.6755	17.6755	10.0875	312.425	0.00757155	-22.4457
	184.53	2.8	209.237	23.2486	90	1.63	0.13	1.62	72.5653	0.0037	72.569	393.244	0.0200509	393.264			404.889	-1.09422	407.691	16.6788	2.80222	2.80222	17.773	17.773	7.85244	315.881	0.00692096	-16.2426
	184.53	2.8	209.237	23.2486	90	1.63	0.13	1.03	71.881	0.0025	71.8835	389.536	0.0135479	389.549			387.324	-1.46356	389.676	16.4269	2.35205	2.35205	17.8905	17.8905	5.53214	320.068	0.00607256	-12.2239
	184.53	2.8	209.237	23.2486	90	1.63	0.13	0.6	71.2822	0.0016	71.2838	386.291	0.00867068	386.299			374.523	-1.73274	376.547	16.2433	2.02396	2.02396	17.976	17.976	4.09641	323.138	0.00540411	-10.3743
	184.53	2.8	209.237	23.2486	90	1.63	0.13	0.34	70.8639	0.001	70.8649	384.024	0.00541917	384.029			366.782	-1.8955	368.608	16.1323	1.82558	1.82558	18.0278	18.0278	3.33274	325	0.00497729	-9.51082
	184.53	2.8	209.237	23.2486	90	1.63	0.13	0.26	70.6847	0.0009	70.6856	383.053	0.00487726	383.057			364.4	-1.94558	366.165	16.0981	1.76454	1.76454	18.0437	18.0437	3.1136	325.575	0.00484231	-9.27419
	184.53	2.8	209.237	23.2486	90	1.63	0.22	3.34	75.158	0.0212	75.1792	407.294	0.114886	407.409			459.801	-0.313241	463.643	17.4133	3.84269	3.84269	17.7265	17.7265	14.7663	314.229	0.00835729	-56.5906
	184.53	2.8	209.237	23.2486	90	1.63	0.22	2.82	74.6362	0.0116	74.6478	404.466	0.0628624	404.529			444.32	-0.638761	447.766	17.1912	3.44593	3.44593	17.83	17.83	11.8744	317.908	0.00775552	-27.9134
	184.53	2.8	209.237	23.2486	90	1.63	0.22	2.11	73.9406	0.0092	73.9498	400.697	0.0498564	400.747			423.182	-1.08322	426.087	16.8881	2.9042	2.9042	17.9713	17.9713	8.43438	322.967	0.00686276	-16.5906
	184.53	2.8	209.237	23.2486	90	1.63	0.22	1.62	73.3771	0.0066	73.3837	397.643	0.0357665	397.679			408.595	-1.38996	411.125	16.6788	2.53033	2.53033	18.0688	18.0688	6.40257	326.481	0.00619276	-12.9995
	184.53	2.8	209.237	23.2486	90	1.63	0.22	1.03	72.711	0.0046	72.7156	394.033	0.0249282	394.058			391.03	-1.7593	393.11	16.4269	2.08016	2.08016	18.1862	18.1862	4.32707	330.738	0.0053197	-10.3372
	184.53	2.8	209.237	23.2486	90	1.63	0.22	0.6	72.1351	0.0029	72.138	390.913	0.0157156	390.928			378.228	-2.02848	379.98	16.2433	1.75207	1.75207	18.2718	18.2718	3.06975	333.857	0.00463231	-9.00761
	184.53	2.8	209.237	23.2486	90	1.63	0.22	0.34	71.739	0.002	71.741	388.766	0.0108383	388.777			370.488	-2.19124	372.041	16.1323	1.55369	1.55369	18.3235	18.3235	2.41395	335.751	0.00419363	-8.36216
	184.53	2.8	209.237	23.2486	90	1.63	0.22	0.26	71.5701	0.0018	71.5719	387.851	0.00975451	387.861			368.106	-2.24132	369.599	16.0981	1.49265	1.49265	18.3394	18.3394	2.228	336.335	0.00405495	-8.18242
	184.53	2.8	209.237	23.2486	90	1.63	0.35	3.34	75.9263	0.028	75.9543	411.458	0.151737	411.609			465.153	-0.740421	468.603	17.4133	3.44996	3.44996	18.1537	18.1537	11.9022	329.556	0.00741682	-24.5181
	184.53	2.8	209.237	23.2486	90	1.63	0.35	2.82	75.4082	0.0166	75.4248	408.65	0.0899583	408.74			449.672	-1.06594	452.726	17.1912	3.0532	3.0532	18.2572	18.2572	9.32203	333.324	0.00678983	-17.1277
	184.53	2.8	209.237	23.2486	90	1.63	0.35	2.11	74.723	0.0135	74.7365	404.937	0.0731588	405.01			428.535	-1.5104	431.046	16.8881	2.51147	2.51147	18.3985	18.3985	6.30748	338.503	0.0058606	-12.1812
	184.53	2.8	209.237	23.2486	90	1.63	0.35	1.62	74.1693	0.0102	74.1795	401.936	0.0552756	401.992			413.947	-1.81714	416.085	16.6788	2.1376	2.1376	18.496	18.496	4.56933	342.101	0.00516394	-10.1786
	184.53	2.8	209.237	23.2486	90	1.63	0.35	1.03	73.5199	0.0075	73.5274	398.417	0.0406438	398.458			396.382	-2.18648	398.07	16.4269	1.68743	1.68743	18.6134	18.6134	2.84742	346.458	0.00425708	-8.51294
	184.53	2.8	209.237	23.2486	90	1.63	0.35	0.6	72.9643	0.0052	72.9695	395.406	0.0281797	395.434			383.581	-2.45566	384.94	16.2433	1.35934	1.35934	18.6989	18.6989	1.84781	349.651	0.00354382	-7.61463
	184.53	2.8	209.237	23.2486	90	1.63	0.35	0.34	72.5868	0.0038	72.5906	393.36	0.0205929	393.381			375.84	-2.61842	377.001	16.1323	1.16096	1.16096	18.7507	18.7507	1.34783	351.588	0.00308897	-7.16107
	184.53	2.8	209.237	23.2486	90	1.63	0.35	0.26	72.4264	0.0035	72.4299	392.491	0.0189671	392.51			373.459	-2.6685	374.558	16.0981	1.09992	1.09992	18.7666	18.7666	1.20982	352.186	0.00294523	-7.03264
	184.53	2.8	209.237	23.2486	90	1.63	0.47	3.34	76.6095	0.0352	76.6447	415.16	0.190755	415.351			470.094	-1.13474	473.181	17.4133	3.08744	3.08744	18.548	18.548	9.53229	344.029	0.00656771	-16.3456
	184.53	2.8	209.237	23.2486	90	1.63	0.47	2.82	76.0948	0.0224	76.1172	412.371	0.121389	412.492			454.613	-1.46026	457.304	17.1912	2.69068	2.69068	18.6515	18.6515	7.23976	347.878	0.00591862	-12.7727
	184.53	2.8	209.237	23.2486	90	1.63	0.47	2.11	75.4186	0.0187	75.4373	408.706	0.101339	408.808			433.476	-1.90472	435.625	16.8881	2.14895	2.14895	18.7928	18.7928	4.61799	353.168	0.00495749	-9.86642
	184.53	2.8	209.237	23.2486	90	1.63	0.47	1.62	74.8732	0.0147	74.8879	405.751	0.0796618	405.83			418.888	-2.21146	420.663	16.6788	1.77508	1.77508	18.8903	18.8903	3.15091	356.843	0.0042376	-8.54199
	184.53	2.8	209.237	23.2486	90	1.63	0.47	1.03	74.2374	0.0113	74.2487	402.305	0.0612367	402.367			401.323	-2.5808	402.648	16.4269	1.32491	1.32491	19.0077	19.0077	1.75539	361.293	0.00330136	-7.36504
	184.53	2.8	209.237	23.2486	90	1.63	0.47	0.6	73.6979	0.0083	73.7062	399.382	0.0449791	399.427			388.521	-2.84998	389.518	16.2433	0.99682	0.99682	19.0933	19.0933	0.99365	364.553	0.00256568	-6.69944
	184.53	2.8	209.237	23.2486	90	1.63	0.47	0.34	73.3352	0.0064	73.3416	397.416	0.0346827	397.451			380.781	-3.01274	381.579	16.1323	0.79844	0.79844	19.145	19.145	0.637506	366.531	0.00209685	-6.35468
	184.53	2.8	209.237	23.2486	90	1.63	0.47	0.26	73.1811	0.006	73.1871	396.581	0.032515	396.614			378.399	-3.06282	379.137	16.0981	0.7374	0.7374	19.1609	19.1609	0.543759	367.141	0.00194874	-6.25597
	184.53	2.8	209.237	23.2486	90	2.8	0.13	3.34	92.585	0.0853	92.6703	501.734	0.462255	502.196			496.392	0.918499	500.032	18.1925	3.63956	3.63956	17.274	17.274	13.2464	298.391	0.00733202	18.8068
	184.53	2.8	209.237	23.2486	90	2.8	0.13	2.82	92.2051	0.0617	92.2668	499.675	0.334363	500.01			480.911	0.592979	484.154	17.9704	3.2428	3.2428	17.3775	17.3775	10.5158	301.976	0.00674303	29.3054
	184.53	2.8	209.237	23.2486	90	2.8	0.13	2.11	91.8035	0.0577	91.8612	497.499	0.312686	497.812			459.774	0.148519	462.475	17.6673	2.70107	2.70107	17.5188	17.5188	7.29578	306.907	0.00587478	117.956
	184.53	2.8	209.237	23.2486	90	2.8	0.13	1.62	91.4467	0.0505	91.4972	495.565	0.273668	495.839			445.186	-0.158221	447.513	17.458	2.3272	2.3272	17.6163	17.6163	5.41586	310.333	0.00522748	-111.34
	184.53	2.8	209.237	23.2486	90	2.8	0.13	1.03	91.0802	0.0451	91.1253	493.579	0.244405	493.824			427.621	-0.527561	429.498	17.2061	1.87703	1.87703	17.7337	17.7337	3.52324	314.483	0.00438947	-33.6145
	184.53	2.8	209.237	23.2486	90	2.8	0.13	0.6	90.7706	0.0389	90.8095	491.902	0.210806	492.112			414.82	-0.796741	416.369	17.0225	1.54894	1.54894	17.8192	17.8192	2.39922	317.526	0.00373401	-22.3652
	184.53	2.8	209.237	23.2486	90	2.8	0.13	0.34	90.5587	0.0338	90.5925	490.753	0.183168	490.936			407.079	-0.959501	408.43	16.9115	1.35056	1.35056	17.871	17.871	1.82401	319.372	0.00331768	-18.6253
	184.53	2.8	209.237	23.2486	90	2.8	0.13	0.26	90.4573	0.0325	90.4898	490.204	0.176123	490.38			404.698	-1.00958	405.987	16.8773	1.28952	1.28952	17.8869	17.8869	1.66286	319.941	0.00318638	-17.7172
	184.53	2.8	209.237	23.2486	90	2.8	0.22	3.34	93.198	0.102	93.3	505.056	0.552756	505.609			500.098	0.622759	503.466	18.1925	3.36767	3.36767	17.5697	17.5697	11.3412	308.695	0.00673402	28.2127
	184.53	2.8	209.237	23.2486	90	2.8	0.22	2.82	92.8187	0.0762	92.8949	503.001	0.412941	503.414			484.617	0.297239	487.588	17.9704	2.97091	2.97091	17.6732	17.6732	8.82631	312.342	0.00613043	59.4579
	184.53	2.8	209.237	23.2486	90	2.8	0.22	2.11	92.4225	0.0719	92.4944	500.854	0.389639	501.243			463.48	-0.147221	465.909	17.6673	2.42918	2.42918	17.8145	17.8145	5.90092	317.356	0.00524118	-121.005
	184.53	2.8	209.237	23.2486	90	2.8	0.22	1.62	92.0706	0.0638	92.1344	498.947	0.345743	499.292			448.892	-0.453961	450.947	17.458	2.05531	2.05531	17.912	17.912	4.2243	320.84	0.00457863	-39.4571
	184.53	2.8	209.237	23.2486	90	2.8	0.22	1.03	91.7119	0.0579	91.7698	497.003	0.31377	497.316			431.327	-0.823301	432.932	17.2061	1.60514	1.60514	18.0294	18.0294	2.57647	325.06	0.0037214	-21.8989
	184.53	2.8	209.237	23.2486	90	2.8	0.22	0.6	91.411	0.0509	91.4619	495.372	0.275836	495.648			418.525	-1.09248	419.802	17.0225	1.27705	1.27705	18.115	18.115	1.63086	328.153	0.00305131	-16.5815
	184.53	2.8	209.237	23.2486	90	2.8	0.22	0.34	91.2069	0.0452	91.2521	494.266	0.244947	494.511			410.785	-1.25524	411.864	16.9115	1.07867	1.07867	18.1667	18.1667	1.16353	330.03	0.00262588	-14.4727
	184.53	2.8	209.237	23.2486	90	2.8	0.22	0.26	91.1089	0.0437	91.1526	493.735	0.236818	493.972			408.403	-1.30532	409.421	16.8773	1.01763	1.01763	18.1826	18.1826	1.03557	330.609	0.00249173	-13.9296
	184.53	2.8	209.237	23.2486	90	2.8	0.35	3.34	93.7955	0.1161	93.9116	508.294	0.629166	508.923			505.45	0.195579	508.425	18.1925	2.97494	2.97494	17.9969	17.9969	8.85027	323.889	0.00588572	92.0186
	184.53	2.8	209.237	23.2486	90	2.8	0.35	2.82	93.4169	0.0883	93.5052	506.242	0.478513	506.721			489.969	-0.129941	492.548	17.9704	2.57818	2.57818	18.1004	18.1004	6.64701	327.624	0.00526192	-139.297
	184.53	2.8	209.237	23.2486	90	2.8	0.35	2.11	93.0262	0.0837	93.1099	504.125	0.453585	504.579			468.832	-0.574401	470.868	17.6673	2.03645	2.03645	18.2417	18.2417	4.14713	332.759	0.00434367	-31.7577
	184.53	2.8	209.237	23.2486	90	2.8	0.35	1.62	92.6788	0.0752	92.754	502.242	0.407522	502.65			454.244	-0.881141	455.907	17.458	1.66258	1.66258	18.3392	18.3392	2.76417	336.326	0.0036601	-20.813
	184.53	2.8	209.237	23.2486	90	2.8	0.35	1.03	92.3274	0.069	92.3964	500.338	0.373923	500.712			436.679	-1.25048	437.892	17.2061	1.21241	1.21241	18.4566	18.4566	1.46994	340.646	0.00277643	-14.7596
	184.53	2.8	209.237	23.2486	90	2.8	0.35	0.6	92.0343	0.0616	92.0959	498.75	0.333821	499.084			423.878	-1.51966	424.762	17.0225	0.88432	0.88432	18.5422	18.5422	0.782022	343.812	0.00208626	-12.2015
	184.53	2.8	209.237	23.2486	90	2.8	0.35	0.34	91.8369	0.0555	91.8924	497.68	0.300764	497.981			416.137	-1.68242	416.823	16.9115	0.68594	0.68594	18.5939	18.5939	0.470514	345.733	0.00164835	-11.0519
	184.53	2.8	209.237	23.2486	90	2.8	0.35	0.26	91.7417	0.054	91.7957	497.164	0.292635	497.457			413.756	-1.7325	414.381	16.8773	0.6249	0.6249	18.6098	18.6098	0.3905	346.326	0.00151031	-10.7416
	184.53	2.8	209.237	23.2486	90	2.8	0.47	3.34	94.3281	0.1296	94.4577	511.18	0.702325	511.883			510.391	-0.198741	513.004	18.1925	2.61242	2.61242	18.3912	18.3912	6.82474	338.237	0.00511847	-92.5387
	184.53	2.8	209.237	23.2486	90	2.8	0.47	2.82	93.9502	0.1003	94.0505	509.132	0.543543	509.676			494.91	-0.524261	497.126	17.9704	2.21566	2.21566	18.4947	18.4947	4.90915	342.054	0.00447689	-35.2777
	184.53	2.8	209.237	23.2486	90	2.8	0.47	2.11	93.5643	0.0955	93.6598	507.041	0.517531	507.559			473.773	-0.968721	475.447	17.6673	1.67393	1.67393	18.636	18.636	2.80204	347.3	0.00353319	-19.2377
	184.53	2.8	209.237	23.2486	90	2.8	0.47	1.62	93.2208	0.0864	93.3072	505.18	0.468217	505.648			459.185	-1.27546	460.485	17.458	1.30006	1.30006	18.7335	18.7335	1.69016	350.944	0.00283123	-14.6876
	184.53	2.8	209.237	23.2486	90	2.8	0.47	1.03	92.8756	0.0799	92.9555	503.309	0.432992	503.742			441.62	-1.6448	442.47	17.2061	0.84989	0.84989	18.8509	18.8509	0.722313	355.357	0.00192448	-11.4609
	184.53	2.8	209.237	23.2486	90	2.8	0.47	0.6	92.5887	0.0723	92.661	501.754	0.391806	502.146			428.819	-1.91398	429.34	17.0225	0.5218	0.5218	18.9365	18.9365	0.272275	358.591	0.00121683	-9.89377
	184.53	2.8	209.237	23.2486	90	2.8	0.47	0.34	92.3966	0.0659	92.4625	500.713	0.357124	501.07			421.078	-2.07674	421.402	16.9115	0.32342	0.32342	18.9882	18.9882	0.1046	360.553	0.000768076	-9.14328
	184.53	2.8	209.237	23.2486	90	2.8	0.47	0.26	92.3035	0.0643	92.3678	500.209	0.348453	500.557			418.696	-2.12682	418.959	16.8773	0.26238	0.26238	19.0041	19.0041	0.0688433	361.158	0.000626659	-8.93547
	184.53	2.8	209.237	23.2486	90	3.32	0.13	3.34	92.8855	0.1597	93.0452	503.363	0.865442	504.228			514.302	1.3345	517.731	18.5388	3.42844	3.42844	17.2043	17.2043	11.7542	295.988	0.0066662	12.892
	184.53	2.8	209.237	23.2486	90	3.32	0.13	2.82	92.4914	0.1248	92.6162	501.227	0.676313	501.903			498.821	1.00898	501.853	18.3168	3.03168	3.03168	17.3078	17.3078	9.19108	299.559	0.00607769	17.1538
	184.53	2.8	209.237	23.2486	90	3.32	0.13	2.11	92.0879	0.1199	92.2078	499.04	0.649759	499.69			477.684	0.564519	480.174	18.0136	2.48995	2.48995	17.4491	17.4491	6.19985	304.47	0.00521255	30.9096
	184.53	2.8	209.237	23.2486	90	3.32	0.13	1.62	91.7244	0.1092	91.8336	497.07	0.591774	497.662			463.096	0.257779	465.212	17.8044	2.11608	2.11608	17.5466	17.5466	4.47779	307.883	0.00456942	68.0683
	184.53	2.8	209.237	23.2486	90	3.32	0.13	1.03	91.3498	0.1017	91.4515	495.04	0.55113	495.592			445.531	-0.111561	447.197	17.5524	1.66591	1.66591	17.664	17.664	2.77526	312.017	0.00373915	-158.335
	184.53	2.8	209.237	23.2486	90	3.32	0.13	0.6	91.028	0.0922	91.1202	493.296	0.499648	493.796			432.73	-0.380741	434.067	17.3688	1.33782	1.33782	17.7496	17.7496	1.78976	315.047	0.00309158	-46.6185
	184.53	2.8	209.237	23.2486	90	3.32	0.13	0.34	90.8054	0.084	90.8894	492.09	0.455211	492.545			424.989	-0.543501	426.129	17.2578	1.13944	1.13944	17.8013	17.8013	1.29832	316.886	0.0026811	-32.753
	184.53	2.8	209.237	23.2486	90	3.32	0.13	0.26	90.6964	0.0818	90.7782	491.499	0.443288	491.943			422.607	-0.593581	423.686	17.2236	1.0784	1.0784	17.8172	17.8172	1.16295	317.454	0.00255178	-30.0165
	184.53	2.8	209.237	23.2486	90	3.32	0.22	3.34	93.5053	0.1828	93.6881	506.721	0.990625	507.712			518.008	1.03876	521.164	18.5388	3.15655	3.15655	17.5	17.5	9.96381	306.252	0.00609363	16.8471
	184.53	2.8	209.237	23.2486	90	3.32	0.22	2.82	93.1122	0.1455	93.2577	504.591	0.78849	505.38			502.527	0.713239	505.287	18.3168	2.75979	2.75979	17.6035	17.6035	7.61644	309.884	0.00549183	24.6811
	184.53	2.8	209.237	23.2486	90	3.32	0.22	2.11	92.7147	0.1404	92.8551	502.437	0.760852	503.198			481.389	0.268779	483.607	18.0136	2.21806	2.21806	17.7448	17.7448	4.91979	314.878	0.00460762	66.0201
	184.53	2.8	209.237	23.2486	90	3.32	0.22	1.62	92.3568	0.1291	92.4859	500.497	0.699615	501.197			466.802	-0.037961	468.646	17.8044	1.84419	1.84419	17.8423	17.8423	3.40104	318.349	0.00395069	-470.017
	184.53	2.8	209.237	23.2486	90	3.32	0.22	1.03	91.9913	0.1212	92.1125	498.517	0.656804	499.174			449.237	-0.407301	450.631	17.5524	1.39402	1.39402	17.9597	17.9597	1.94329	322.552	0.00310309	-44.0945
	184.53	2.8	209.237	23.2486	90	3.32	0.22	0.6	91.6797	0.1111	91.7908	496.828	0.60207	497.43			436.435	-0.676481	437.501	17.3688	1.06593	1.06593	18.0453	18.0453	1.13621	325.633	0.00244236	-26.6753
	184.53	2.8	209.237	23.2486	90	3.32	0.22	0.34	91.4664	0.1024	91.5688	495.672	0.554923	496.227			428.695	-0.839241	429.562	17.2578	0.86755	0.86755	18.097	18.097	0.752643	327.503	0.0020237	-21.5636
	184.53	2.8	209.237	23.2486	90	3.32	0.22	0.26	91.3614	0.1	91.4614	495.103	0.541917	495.645			426.313	-0.889321	427.12	17.2236	0.80651	0.80651	18.113	18.113	0.650458	328.08	0.00189183	-20.3672
	184.53	2.8	209.237	23.2486	90	3.32	0.35	3.34	94.1082	0.2016	94.3098	509.989	1.09251	511.081			523.36	0.611579	526.124	18.5388	2.76382	2.76382	17.9272	17.9272	7.6387	321.385	0.00528091	29.313
	184.53	2.8	209.237	23.2486	90	3.32	0.35	2.82	93.7162	0.1624	93.8786	507.864	0.880074	508.744			507.879	0.286059	510.246	18.3168	2.36706	2.36706	18.0307	18.0307	5.60297	325.106	0.00466067	63.0314
	184.53	2.8	209.237	23.2486	90	3.32	0.35	2.11	93.3248	0.1573	93.4821	505.743	0.852436	506.596			486.742	-0.158401	488.567	18.0136	1.82533	1.82533	18.172	18.172	3.33183	330.221	0.0037501	-114.721
	184.53	2.8	209.237	23.2486	90	3.32	0.35	1.62	92.9719	0.1455	93.1174	503.831	0.78849	504.619			472.154	-0.465141	473.606	17.8044	1.45146	1.45146	18.2695	18.2695	2.10674	333.775	0.00307412	-39.2774
	184.53	2.8	209.237	23.2486	90	3.32	0.35	1.03	92.6148	0.1376	92.7524	501.896	0.745678	502.641			454.589	-0.834481	455.59	17.5524	1.00129	1.00129	18.3869	18.3869	1.00258	338.079	0.00220263	-22.034
	184.53	2.8	209.237	23.2486	90	3.32	0.35	0.6	92.3122	0.1273	92.4395	500.256	0.689861	500.946			441.788	-1.10366	442.461	17.3688	0.6732	0.6732	18.4725	18.4725	0.453198	341.233	0.00152381	-16.7375
	184.53	2.8	209.237	23.2486	90	3.32	0.35	0.34	92.1066	0.1184	92.225	499.142	0.64163	499.783			434.047	-1.26642	434.522	17.2578	0.47482	0.47482	18.5242	18.5242	0.225454	343.147	0.00109394	-14.6272
	184.53	2.8	209.237	23.2486	90	3.32	0.35	0.26	92.0048	0.1159	92.1207	498.59	0.628082	499.218			431.666	-1.3165	432.079	17.2236	0.41378	0.41378	18.5401	18.5401	0.171214	343.737	0.000958566	-14.0829
	184.53	2.8	209.237	23.2486	90	3.32	0.47	3.34	94.6453	0.2196	94.8649	512.899	1.19005	514.089			528.301	0.217259	530.702	18.5388	2.4013	2.4013	18.3215	18.3215	5.76624	335.679	0.00454533	84.3304
	184.53	2.8	209.237	23.2486	90	3.32	0.47	2.82	94.2543	0.1786	94.4329	510.78	0.967864	511.748			512.82	-0.108261	514.825	18.3168	2.00454	2.00454	18.425	18.425	4.01818	339.482	0.00390886	-170.191
	184.53	2.8	209.237	23.2486	90	3.32	0.47	2.11	93.8678	0.1735	94.0413	508.686	0.940227	509.626			491.683	-0.552721	493.145	18.0136	1.46281	1.46281	18.5663	18.5663	2.13981	344.708	0.00297511	-33.5908
	184.53	2.8	209.237	23.2486	90	3.32	0.47	1.62	93.5193	0.1613	93.6806	506.797	0.874113	507.671			477.095	-0.859461	478.184	17.8044	1.08894	1.08894	18.6638	18.6638	1.18579	348.338	0.00228244	-21.7157
	184.53	2.8	209.237	23.2486	90	3.32	0.47	1.03	93.1692	0.1534	93.3226	504.9	0.831301	505.731			459.53	-1.2288	460.169	17.5524	0.63877	0.63877	18.7812	18.7812	0.408027	352.735	0.00139005	-15.2842
	184.53	2.8	209.237	23.2486	90	3.32	0.47	0.6	92.8741	0.143	93.0171	503.301	0.774942	504.076			446.728	-1.49798	447.039	17.3688	0.31068	0.31068	18.8668	18.8668	0.0965221	355.956	0.000695456	-12.5948
	184.53	2.8	209.237	23.2486	90	3.32	0.47	0.34	92.6746	0.134	92.8086	502.22	0.726169	502.946			438.988	-1.66074	439.1	17.2578	0.1123	0.1123	18.9185	18.9185	0.0126113	357.911	0.000255816	-11.3916
	184.53	2.8	209.237	23.2486	90	3.32	0.47	0.26	92.5753	0.1315	92.7068	501.682	0.712621	502.394			436.606	-1.71082	436.658	17.2236	0.05126	0.05126	18.9345	18.9345	0.00262759	358.514	0.000117406	-11.0675
	184.53	2.8	209.237	23.2486	90	4.61	0.13	3.34	82.2889	0.4235	82.7124	445.938	2.29502	448.233			558.732	2.3665	561.637	19.3979	2.9047	2.9047	17.0314	17.0314	8.43728	290.07	0.00519873	7.1969
	184.53	2.8	209.237	23.2486	90	4.61	0.13	2.82	81.7834	0.3605	82.1439	443.198	1.95361	445.152			543.251	2.04098	545.759	19.1759	2.50794	2.50794	17.1349	17.1349	6.28976	293.606	0.00461654	8.39544
	184.53	2.8	209.237	23.2486	90	4.61	0.13	2.11	81.2286	0.3502	81.5788	440.192	1.89779	442.09			522.114	1.59652	524.08	18.8727	1.96621	1.96621	17.2762	17.2762	3.86598	298.468	0.00376586	10.8212
	184.53	2.8	209.237	23.2486	90	4.61	0.13	1.62	80.7455	0.3302	81.0757	437.574	1.78941	439.363			507.526	1.28978	509.119	18.6635	1.59234	1.59234	17.3737	17.3737	2.53555	301.846	0.00313745	13.4703
	184.53	2.8	209.237	23.2486	90	4.61	0.13	1.03	80.202	0.3147	80.5167	434.629	1.70541	436.334			489.961	0.920439	491.103	18.4116	1.14217	1.14217	17.4911	17.4911	1.30455	305.94	0.00233114	19.003
	184.53	2.8	209.237	23.2486	90	4.61	0.13	0.6	79.7174	0.2952	80.0126	432.002	1.59974	433.602			477.16	0.651259	477.974	18.228	0.81408	0.81408	17.5767	17.5767	0.662726	308.941	0.0017061	26.9888
	184.53	2.8	209.237	23.2486	90	4.61	0.13	0.34	79.3756	0.2786	79.6542	430.15	1.50978	431.66			469.419	0.488499	470.035	18.1169	0.6157	0.6157	17.6284	17.6284	0.379086	310.762	0.00131162	36.087
	184.53	2.8	209.237	23.2486	90	4.61	0.13	0.26	79.217	0.2738	79.4908	429.291	1.48377	430.774			467.038	0.438419	467.592	18.0828	0.55466	0.55466	17.6444	17.6444	0.307648	311.324	0.00118761	40.2454
	184.53	2.8	209.237	23.2486	90	4.61	0.22	3.34	83.017	0.4627	83.4797	449.883	2.50745	452.391			562.438	2.07076	565.071	19.3979	2.63281	2.63281	17.3272	17.3272	6.93169	300.231	0.00468107	8.36755
	184.53	2.8	209.237	23.2486	90	4.61	0.22	2.82	82.5157	0.3978	82.9135	447.167	2.15575	449.323			546.957	1.74524	549.193	19.1759	2.23605	2.23605	17.4307	17.4307	4.99992	303.828	0.00408816	9.98755
	184.53	2.8	209.237	23.2486	90	4.61	0.22	2.11	81.9713	0.3876	82.3589	444.217	2.10047	446.317			525.82	1.30078	527.514	18.8727	1.69432	1.69432	17.572	17.572	2.87072	308.774	0.00322225	13.5088
	184.53	2.8	209.237	23.2486	90	4.61	0.22	1.62	81.4981	0.3673	81.8654	441.652	1.99046	443.643			511.232	0.994039	512.552	18.6635	1.32045	1.32045	17.6695	17.6695	1.74359	312.21	0.00258288	17.7754
	184.53	2.8	209.237	23.2486	90	4.61	0.22	1.03	80.9714	0.352	81.3234	438.798	1.90755	440.706			493.667	0.624699	494.537	18.4116	0.87028	0.87028	17.7869	17.7869	0.757387	316.373	0.00176289	28.4727
	184.53	2.8	209.237	23.2486	90	4.61	0.22	0.6	80.5069	0.3327	80.8396	436.281	1.80296	438.084			480.865	0.355519	481.408	18.228	0.54219	0.54219	17.8724	17.8724	0.29397	319.424	0.00112753	50.2714
	184.53	2.8	209.237	23.2486	90	4.61	0.22	0.34	80.1835	0.3162	80.4997	434.528	1.71354	436.242			473.125	0.192759	473.469	18.1169	0.34381	0.34381	17.9242	17.9242	0.118205	321.276	0.000726679	92.9875
	184.53	2.8	209.237	23.2486	90	4.61	0.22	0.26	80.0336	0.3116	80.3452	433.716	1.68861	435.405			470.743	0.142679	471.026	18.0828	0.28277	0.28277	17.9401	17.9401	0.0799589	321.847	0.000600688	125.738
	184.53	2.8	209.237	23.2486	90	4.61	0.35	3.34	83.7218	0.4948	84.2166	453.703	2.68141	456.384			567.79	1.64358	570.03	19.3979	2.24008	2.24008	17.7544	17.7544	5.01796	315.218	0.00394526	10.8023
	184.53	2.8	209.237	23.2486	90	4.61	0.35	2.82	83.2244	0.4281	83.6525	451.007	2.31995	453.327			552.309	1.31806	554.153	19.1759	1.84332	1.84332	17.8578	17.8578	3.39783	318.903	0.00333748	13.5486
	184.53	2.8	209.237	23.2486	90	4.61	0.35	2.11	82.6898	0.4181	83.1079	448.11	2.26576	450.376			531.172	0.873599	532.474	18.8727	1.30159	1.30159	17.9991	17.9991	1.69414	323.969	0.00245041	20.6034
	184.53	2.8	209.237	23.2486	90	4.61	0.35	1.62	82.2257	0.3977	82.6234	445.595	2.15521	447.751			516.584	0.566859	517.512	18.6635	0.92772	0.92772	18.0966	18.0966	0.860664	327.489	0.00179587	31.9244
	184.53	2.8	209.237	23.2486	90	4.61	0.35	1.03	81.7139	0.3828	82.0967	442.822	2.07446	444.896			499.019	0.197519	499.497	18.4116	0.47755	0.47755	18.2141	18.2141	0.228054	331.752	0.000956977	92.2142
	184.53	2.8	209.237	23.2486	90	4.61	0.35	0.6	81.267	0.3638	81.6308	440.4	1.9715	442.371			486.218	-0.071661	486.367	18.228	0.14946	0.14946	18.2996	18.2996	0.0223383	334.876	0.000307393	-255.364
	184.53	2.8	209.237	23.2486	90	4.61	0.35	0.34	80.9591	0.3475	81.3066	438.731	1.88316	440.615			478.477	-0.234421	478.428	18.1169	0.04892	0.04892	18.3514	18.3514	0.00239317	336.773	0.000102241	-78.2838
	184.53	2.8	209.237	23.2486	90	4.61	0.35	0.26	80.8161	0.343	81.1591	437.956	1.85878	439.815			476.096	-0.284501	475.986	18.0828	0.10996	0.10996	18.3673	18.3673	0.0120912	337.357	0.000230962	-64.5597
	184.53	2.8	209.237	23.2486	90	4.61	0.47	3.34	84.3469	0.5241	84.871	457.09	2.84019	459.931			572.731	1.24926	574.609	19.3979	1.87756	1.87756	18.1487	18.1487	3.52523	329.375	0.00327826	14.5276
	184.53	2.8	209.237	23.2486	90	4.61	0.47	2.82	83.8529	0.4559	84.3088	454.413	2.4706	456.884			557.25	0.923739	558.731	19.1759	1.4808	1.4808	18.2522	18.2522	2.19277	333.142	0.00265733	19.759
	184.53	2.8	209.237	23.2486	90	4.61	0.47	2.11	83.3266	0.4462	83.7728	451.561	2.41804	453.979			536.113	0.479279	537.052	18.8727	0.93907	0.93907	18.3935	18.3935	0.881852	338.319	0.00175163	38.3773
	184.53	2.8	209.237	23.2486	90	4.61	0.47	1.62	82.8702	0.4257	83.2959	449.088	2.30694	451.395			521.525	0.172539	522.09	18.6635	0.5652	0.5652	18.491	18.491	0.319451	341.916	0.00108374	107.17
	184.53	2.8	209.237	23.2486	90	4.61	0.47	1.03	82.3709	0.4112	82.7821	446.382	2.22836	448.611			503.96	-0.196801	504.075	18.4116	0.11503	0.11503	18.6084	18.6084	0.0132319	346.272	0.000228252	-94.5543
	184.53	2.8	209.237	23.2486	90	4.61	0.47	0.6	81.9382	0.3926	82.3308	444.037	2.12757	446.165			491.159	-0.465981	490.946	18.228	0.21306	0.21306	18.6939	18.6939	0.0453946	349.464	0.000433791	-40.1174
	184.53	2.8	209.237	23.2486	90	4.61	0.47	0.34	81.6426	0.3767	82.0193	442.435	2.0414	444.477			483.418	-0.628741	483.007	18.1169	0.41144	0.41144	18.7457	18.7457	0.169283	351.401	0.000851106	-29.8146
	184.53	2.8	209.237	23.2486	90	4.61	0.47	0.26	81.5049	0.3723	81.8772	441.689	2.01756	443.707			481.036	-0.678821	480.564	18.0828	0.47248	0.47248	18.7616	18.7616	0.223237	351.998	0.000982212	-27.6385
	184.53	2.8	209.237	23.2486	90	5.6	0.13	3.34	105.945	0.8972	106.842	574.132	4.86208	578.994			592.83	3.1585	595.333	20.0573	2.50276	2.50276	16.8988	16.8988	6.26381	285.569	0.00422172	5.35026
	184.53	2.8	209.237	23.2486	90	5.6	0.13	2.82	105.568	0.8084	106.376	572.089	4.38086	576.47			577.349	2.83298	579.455	19.8352	2.106	2.106	17.0023	17.0023	4.43524	289.077	0.00364771	6.00155
	184.53	2.8	209.237	23.2486	90	5.6	0.13	2.11	105.274	0.8084	106.082	570.498	4.38086	574.879			556.212	2.38852	557.776	19.5321	1.56427	1.56427	17.1436	17.1436	2.44694	293.902	0.00281237	7.17748
	184.53	2.8	209.237	23.2486	90	5.6	0.13	1.62	104.976	0.7862	105.762	568.881	4.26055	573.141			541.624	2.08178	542.814	19.3228	1.1904	1.1904	17.2411	17.2411	1.41705	297.254	0.00219784	8.28189
	184.53	2.8	209.237	23.2486	90	5.6	0.13	1.03	104.699	0.777	105.476	567.384	4.2107	571.595			524.059	1.71244	524.799	19.0709	0.74023	0.74023	17.3585	17.3585	0.54794	301.317	0.00141249	10.1367
	184.53	2.8	209.237	23.2486	90	5.6	0.13	0.6	104.453	0.758	105.211	566.05	4.10773	570.158			511.257	1.44326	511.67	18.8873	0.41214	0.41214	17.444	17.444	0.169859	304.295	0.00080613	12.0866
	184.53	2.8	209.237	23.2486	90	5.6	0.13	0.34	104.279	0.7388	105.017	565.104	4.00369	569.107			503.517	1.2805	503.731	18.7763	0.21376	0.21376	17.4958	17.4958	0.0456933	306.103	0.000424534	13.6633
	184.53	2.8	209.237	23.2486	90	5.6	0.13	0.26	104.178	0.7319	104.91	564.559	3.96629	568.525			501.135	1.23042	501.288	18.7421	0.15272	0.15272	17.5117	17.5117	0.0233234	306.66	0.000304748	14.2323
	184.53	2.8	209.237	23.2486	90	5.6	0.22	3.34	106.51	0.9432	107.453	577.197	5.11136	582.309			596.535	2.86276	598.766	20.0573	2.23087	2.23087	17.1945	17.1945	4.97678	295.652	0.00373971	6.00628
	184.53	2.8	209.237	23.2486	90	5.6	0.22	2.82	106.135	0.853	106.988	575.166	4.62255	579.788			581.055	2.53724	582.889	19.8352	1.83411	1.83411	17.298	17.298	3.36396	299.221	0.00315652	6.81765
	184.53	2.8	209.237	23.2486	90	5.6	0.22	2.11	105.847	0.8537	106.701	573.605	4.62635	578.231			559.917	2.09278	561.21	19.5321	1.29238	1.29238	17.4393	17.4393	1.67025	304.129	0.00230816	8.33308
	184.53	2.8	209.237	23.2486	90	5.6	0.22	1.62	105.554	0.8317	106.386	572.015	4.50713	576.523			545.329	1.78604	546.248	19.3228	0.91851	0.91851	17.5368	17.5368	0.843661	307.54	0.00168432	9.81883
	184.53	2.8	209.237	23.2486	90	5.6	0.22	1.03	105.286	0.8237	106.11	570.564	4.46377	575.027			527.764	1.4167	528.233	19.0709	0.46834	0.46834	17.6542	17.6542	0.219342	311.671	0.000887403	12.4615
	184.53	2.8	209.237	23.2486	90	5.6	0.22	0.6	105.049	0.8057	105.855	569.279	4.36623	573.645			514.963	1.14752	515.103	18.8873	0.14025	0.14025	17.7398	17.7398	0.0196701	314.7	0.00027235	15.4593
	184.53	2.8	209.237	23.2486	90	5.6	0.22	0.34	104.882	0.7874	105.669	568.374	4.26706	572.641			507.222	0.984759	507.164	18.7763	0.05813	0.05813	17.7915	17.7915	0.0033791	316.538	0.000114605	18.0669
	184.53	2.8	209.237	23.2486	90	5.6	0.22	0.26	104.785	0.7809	105.566	567.848	4.23183	572.08			504.841	0.934679	504.722	18.7421	0.11917	0.11917	17.8074	17.8074	0.0142015	317.105	0.000236055	19.0519
	184.53	2.8	209.237	23.2486	90	5.6	0.35	3.34	107.058	0.9811	108.04	580.168	5.31675	585.485			601.888	2.43558	603.726	20.0573	1.83814	1.83814	17.6217	17.6217	3.37876	310.525	0.00305396	7.23512
	184.53	2.8	209.237	23.2486	90	5.6	0.35	2.82	106.685	0.8896	107.575	578.146	4.8209	582.967			586.407	2.11006	587.848	19.8352	1.44138	1.44138	17.7252	17.7252	2.07758	314.182	0.00245799	8.40033
	184.53	2.8	209.237	23.2486	90	5.6	0.35	2.11	106.403	0.891	107.294	576.614	4.82848	581.443			565.27	1.6656	566.169	19.5321	0.89965	0.89965	17.8665	17.8665	0.80937	319.211	0.00159154	10.7268
	184.53	2.8	209.237	23.2486	90	5.6	0.35	1.62	106.114	0.8692	106.983	575.051	4.71035	579.761			550.682	1.35886	551.208	19.3228	0.52578	0.52578	17.964	17.964	0.276445	322.705	0.00095478	13.2199
	184.53	2.8	209.237	23.2486	90	5.6	0.35	1.03	105.853	0.8622	106.716	573.638	4.67241	578.31			533.117	0.989519	533.193	19.0709	0.07561	0.07561	18.0814	18.0814	0.00571687	326.937	0.000141826	18.2729
	184.53	2.8	209.237	23.2486	90	5.6	0.35	0.6	105.624	0.8453	106.469	572.394	4.58083	576.975			520.315	0.720339	520.063	18.8873	0.25248	0.25248	18.167	18.167	0.0637462	330.039	0.000485244	25.22
	184.53	2.8	209.237	23.2486	90	5.6	0.35	0.34	105.463	0.8278	106.291	571.524	4.48599	576.01			512.575	0.557579	512.124	18.7763	0.45086	0.45086	18.2187	18.2187	0.203275	331.921	0.000879598	32.6747
	184.53	2.8	209.237	23.2486	90	5.6	0.35	0.26	105.369	0.8215	106.191	571.013	4.45185	575.465			510.193	0.507499	509.681	18.7421	0.5119	0.5119	18.2346	18.2346	0.262042	332.502	0.00100335	35.9304
	184.53	2.8	209.237	23.2486	90	5.6	0.47	3.34	107.545	1.0153	108.561	582.807	5.50209	588.309			606.829	2.04126	608.304	20.0573	1.47562	1.47562	18.016	18.016	2.17745	324.577	0.00243169	8.82594
	184.53	2.8	209.237	23.2486	90	5.6	0.47	2.82	107.174	0.9227	108.097	580.794	5.00027	585.794			591.348	1.71574	592.427	19.8352	1.07886	1.07886	18.1195	18.1195	1.16394	328.317	0.00182441	10.5608
	184.53	2.8	209.237	23.2486	90	5.6	0.47	2.11	106.896	0.9248	107.821	579.287	5.01165	584.298			570.21	1.27128	570.748	19.5321	0.53713	0.53713	18.2608	18.2608	0.288509	333.457	0.000941986	14.3641
	184.53	2.8	209.237	23.2486	90	5.6	0.47	1.62	106.611	0.9032	107.514	577.745	4.8946	582.64			555.623	0.964539	555.786	19.3228	0.16326	0.16326	18.3583	18.3583	0.0266538	337.027	0.000293833	19.0332
	184.53	2.8	209.237	23.2486	90	5.6	0.47	1.03	106.357	0.897	107.254	576.365	4.861	581.226			538.058	0.595199	537.771	19.0709	0.28691	0.28691	18.4757	18.4757	0.0823173	341.352	0.000533233	31.0412
	184.53	2.8	209.237	23.2486	90	5.6	0.47	0.6	106.133	0.881	107.014	575.154	4.77429	579.928			525.256	0.326019	524.641	18.8873	0.615	0.615	18.5613	18.5613	0.378225	344.521	0.00117086	56.9331
	184.53	2.8	209.237	23.2486	90	5.6	0.47	0.34	105.978	0.8641	106.842	574.311	4.68271	578.994			517.516	0.163259	516.702	18.7763	0.81338	0.81338	18.613	18.613	0.661587	346.445	0.0015717	114.009
	184.53	2.8	209.237	23.2486	90	5.6	0.47	0.26	105.885	0.8581	106.744	573.812	4.65019	578.462			515.134	0.113179	514.26	18.7421	0.87442	0.87442	18.6289	18.6289	0.76461	347.038	0.00169746	164.597
	184.53	3	24.1523	217.37	10	0.97	0.13	3.34	47.8676	0.7376	48.6052	259.403	3.99718	263.4			157.911	4.38196	162.028	-16.0268	4.11657	4.11657	20.4088	20.4088	16.9462	416.519	0.0260689	4.65745
	184.53	3	24.1523	217.37	10	0.97	0.13	2.82	42.6864	0.3791	43.0655	231.325	2.05441	233.379			142.43	4.05644	146.15	-16.2489	3.71981	3.71981	20.3053	20.3053	13.837	412.306	0.0261168	5.00569
	184.53	3	24.1523	217.37	10	0.97	0.13	2.11	35.261	0.2346	35.4956	191.085	1.27134	192.357			121.293	3.61198	124.471	-16.552	3.17808	3.17808	20.164	20.164	10.1002	406.588	0.0262018	5.58253
	184.53	3	24.1523	217.37	10	0.97	0.13	1.62	29.6836	0.1464	29.83	160.861	0.793367	161.654			106.705	3.30524	109.509	-16.7613	2.80421	2.80421	20.0665	20.0665	7.8636	402.665	0.0262801	6.07111
	184.53	3	24.1523	217.37	10	0.97	0.13	1.03	22.7242	0.0552	22.7794	123.146	0.299138	123.446			89.1399	2.9359	91.494	-17.0132	2.35404	2.35404	19.9491	19.9491	5.54151	397.967	0.0264084	6.79488
	184.53	3	24.1523	217.37	10	0.97	0.13	0.6	17.0533	0.0106	17.0639	92.4148	0.0574432	92.4722			76.3384	2.66672	78.3644	-17.1968	2.02595	2.02595	19.8635	19.8635	4.10448	394.56	0.0265391	7.44866
	184.53	3	24.1523	217.37	10	0.97	0.13	0.34	13.504	0.0002	13.5042	73.1805	0.00108383	73.1816			68.598	2.50396	70.4255	-17.3078	1.82757	1.82757	19.8118	19.8118	3.34002	392.507	0.0266418	7.91217
	184.53	3	24.1523	217.37	10	0.97	0.13	0.26	12.2157	0	12.2157	66.199	0	66.199			66.2163	2.45388	67.9828	-17.342	1.76653	1.76653	19.7959	19.7959	3.12063	391.877	0.0266782	8.06716
	184.53	3	24.1523	217.37	10	0.97	0.22	3.34	48.7849	0.7942	49.5791	264.374	4.30391	268.678			161.617	4.08622	165.461	-16.0268	3.84468	3.84468	20.1131	20.1131	14.7816	404.535	0.0237889	4.92216
	184.53	3	24.1523	217.37	10	0.97	0.22	2.82	43.635	0.4339	44.0689	236.466	2.35138	238.817			146.136	3.7607	149.584	-16.2489	3.44792	3.44792	20.0096	20.0096	11.8882	400.383	0.023594	5.3207
	184.53	3	24.1523	217.37	10	0.97	0.22	2.11	36.267	0.2854	36.5524	196.537	1.54663	198.084			124.998	3.31624	127.904	-16.552	2.90619	2.90619	19.8683	19.8683	8.44594	394.749	0.0232499	5.9912
	184.53	3	24.1523	217.37	10	0.97	0.22	1.62	30.7381	0.1931	30.9312	166.575	1.04644	167.622			110.41	3.0095	112.943	-16.7613	2.53232	2.53232	19.7708	19.7708	6.41265	390.883	0.0229355	6.56945
	184.53	3	24.1523	217.37	10	0.97	0.22	1.03	23.8488	0.0913	23.9401	129.241	0.49477	129.736			92.8455	2.64016	94.9277	-17.0132	2.08215	2.08215	19.6534	19.6534	4.33535	386.255	0.022426	7.44399
	184.53	3	24.1523	217.37	10	0.97	0.22	0.6	18.2486	0.0296	18.2782	98.8923	0.160408	99.0527			80.044	2.37098	81.798	-17.1968	1.75406	1.75406	19.5678	19.5678	3.07673	382.898	0.0219137	8.25303
	184.53	3	24.1523	217.37	10	0.97	0.22	0.34	14.7568	0.0078	14.7646	79.9697	0.0422695	80.0119			72.3035	2.20822	73.8592	-17.3078	1.55568	1.55568	19.5161	19.5161	2.42014	380.876	0.021516	8.83789
	184.53	3	24.1523	217.37	10	0.97	0.22	0.26	13.4954	0.0052	13.5006	73.1339	0.0281797	73.1621			69.9218	2.15814	71.4165	-17.342	1.49464	1.49464	19.5001	19.5001	2.23395	380.255	0.0213759	9.0356
	184.53	3	24.1523	217.37	10	0.97	0.35	3.34	49.6556	0.8286	50.4842	269.092	4.49033	273.583			166.969	3.65904	170.421	-16.0268	3.45195	3.45195	19.6859	19.6859	11.916	387.534	0.0206742	5.38006
	184.53	3	24.1523	217.37	10	0.97	0.35	2.82	44.5361	0.4657	45.0018	241.349	2.52371	243.873			151.488	3.33352	154.543	-16.2489	3.05519	3.05519	19.5824	19.5824	9.33419	383.47	0.0201679	5.87438
	184.53	3	24.1523	217.37	10	0.97	0.35	2.11	37.2233	0.3158	37.5391	201.72	1.71137	203.431			130.351	2.88906	132.864	-16.552	2.51346	2.51346	19.4411	19.4411	6.31749	377.956	0.0192823	6.7292
	184.53	3	24.1523	217.37	10	0.97	0.35	1.62	31.7404	0.2217	31.9621	172.007	1.20143	173.208			115.763	2.58232	117.902	-16.7613	2.13959	2.13959	19.3436	19.3436	4.57785	374.175	0.0184825	7.49077
	184.53	3	24.1523	217.37	10	0.97	0.35	1.03	24.9183	0.1162	25.0345	135.037	0.629708	135.666			98.198	2.21298	99.8874	-17.0132	1.68942	1.68942	19.2262	19.2262	2.85414	369.646	0.0172042	8.6879
	184.53	3	24.1523	217.37	10	0.97	0.35	0.6	19.3851	0.0478	19.4329	105.051	0.259036	105.31			85.3965	1.9438	86.7578	-17.1968	1.36133	1.36133	19.1406	19.1406	1.85322	366.363	0.0159413	9.84699
	184.53	3	24.1523	217.37	10	0.97	0.35	0.34	15.9444	0.019	15.9634	86.4055	0.102964	86.5084			77.656	1.78104	78.819	-17.3078	1.16295	1.16295	19.0889	19.0889	1.35245	364.385	0.0149757	10.7178
	184.53	3	24.1523	217.37	10	0.97	0.35	0.26	14.7061	0.0144	14.7205	79.6949	0.0780361	79.7729			75.2743	1.73096	76.3762	-17.342	1.10191	1.10191	19.073	19.073	1.21421	363.777	0.0146386	11.0187
	184.53	3	24.1523	217.37	10	0.97	0.47	3.34	50.4267	0.8592	51.2859	273.271	4.65615	277.927			171.91	3.26472	174.999	-16.0268	3.08943	3.08943	19.2916	19.2916	9.54458	372.164	0.0179712	5.90909
	184.53	3	24.1523	217.37	10	0.97	0.47	2.82	45.3338	0.494	45.8278	245.672	2.67707	248.349			156.429	2.9392	159.122	-16.2489	2.69267	2.69267	19.1881	19.1881	7.25048	368.182	0.0172134	6.52832
	184.53	3	24.1523	217.37	10	0.97	0.47	2.11	38.0693	0.3434	38.4127	206.304	1.86094	208.165			135.291	2.49474	137.442	-16.552	2.15094	2.15094	19.0468	19.0468	4.62655	362.78	0.0158986	7.63476
	184.53	3	24.1523	217.37	10	0.97	0.47	1.62	32.6259	0.2474	32.8733	176.805	1.3407	178.146			120.704	2.188	122.481	-16.7613	1.77707	1.77707	18.9493	18.9493	3.15798	359.075	0.0147226	8.66053
	184.53	3	24.1523	217.37	10	0.97	0.47	1.03	25.8614	0.1395	26.0009	140.147	0.755975	140.903			103.139	1.81866	104.466	-17.0132	1.3269	1.3269	18.8319	18.8319	1.76067	354.639	0.0128652	10.3548
	184.53	3	24.1523	217.37	10	0.97	0.47	0.6	20.3847	0.0672	20.4519	110.468	0.364168	110.832			90.3372	1.54948	91.336	-17.1968	0.998811	0.998811	18.7463	18.7463	0.997623	351.423	0.0110565	12.0984
	184.53	3	24.1523	217.37	10	0.97	0.47	0.34	16.9861	0.0324	17.0185	92.0506	0.175581	92.2262			82.5968	1.38672	83.3972	-17.3078	0.800431	0.800431	18.6946	18.6946	0.640689	349.486	0.00969082	13.4811
	184.53	3	24.1523	217.37	10	0.97	0.47	0.26	15.7669	0.0272	15.7941	85.4436	0.147402	85.591			80.2151	1.33664	80.9545	-17.342	0.739391	0.739391	18.6786	18.6786	0.546699	348.891	0.0092176	13.9743
	184.53	3	24.1523	217.37	10	1.63	0.13	3.34	50.1787	0.6469	50.8256	271.927	3.50566	275.433			180.643	4.90996	184.491	-15.5873	3.84861	3.84861	20.4972	20.4972	14.8118	420.136	0.0213051	4.17462
	184.53	3	24.1523	217.37	10	1.63	0.13	2.82	45.0233	0.3008	45.3241	243.989	1.63009	245.619			165.162	4.58444	168.614	-15.8093	3.45185	3.45185	20.3938	20.3938	11.9153	415.905	0.0208998	4.44847
	184.53	3	24.1523	217.37	10	1.63	0.13	2.11	37.7117	0.1729	37.8846	204.366	0.936975	205.303			144.024	4.13998	146.934	-16.1125	2.91012	2.91012	20.2525	20.2525	8.4688	410.162	0.0202058	4.89192
	184.53	3	24.1523	217.37	10	1.63	0.13	1.62	32.2289	0.0954	32.3243	174.654	0.516989	175.171			129.437	3.83324	131.973	-16.3217	2.53625	2.53625	20.155	20.155	6.43257	406.222	0.0195945	5.25794
	184.53	3	24.1523	217.37	10	1.63	0.13	1.03	25.435	0.0286	25.4636	137.837	0.154988	137.992			111.872	3.4639	113.958	-16.5736	2.08608	2.08608	20.0375	20.0375	4.35173	401.503	0.0186471	5.78467
	184.53	3	24.1523	217.37	10	1.63	0.13	0.6	19.9482	0.0027	19.9509	108.103	0.0146318	108.117			99.0701	3.19472	100.828	-16.7572	1.75799	1.75799	19.952	19.952	3.09053	398.081	0.0177449	6.24529
	184.53	3	24.1523	217.37	10	1.63	0.13	0.34	16.5855	0	16.5855	89.8797	0	89.8797			91.3297	3.03196	92.8893	-16.8683	1.55961	1.55961	19.9002	19.9002	2.43239	396.019	0.0170767	6.56348
	184.53	3	24.1523	217.37	10	1.63	0.13	0.26	15.3942	0	15.3942	83.4238	0	83.4238			88.948	2.98188	90.4466	-16.9024	1.49857	1.49857	19.8843	19.8843	2.24571	395.386	0.0168477	6.66837
	184.53	3	24.1523	217.37	10	1.63	0.22	3.34	51.0866	0.7011	51.7877	276.847	3.79938	280.647			184.348	4.61422	187.925	-15.5873	3.57672	3.57672	20.2015	20.2015	12.7929	408.1	0.019402	4.37809
	184.53	3	24.1523	217.37	10	1.63	0.22	2.82	45.9609	0.3504	46.3113	249.07	1.89888	250.969			168.867	4.2887	172.047	-15.8093	3.17996	3.17996	20.098	20.098	10.1122	403.93	0.0188311	4.68627
	184.53	3	24.1523	217.37	10	1.63	0.22	2.11	38.7035	0.2174	38.9209	209.741	1.17813	210.919			147.73	3.84424	150.368	-16.1125	2.63823	2.63823	19.9567	19.9567	6.96026	398.271	0.0178585	5.19133
	184.53	3	24.1523	217.37	10	1.63	0.22	1.62	33.2648	0.1331	33.3979	180.268	0.721292	180.989			133.142	3.5375	135.406	-16.3217	2.26436	2.26436	19.8592	19.8592	5.12733	394.388	0.0170071	5.61391
	184.53	3	24.1523	217.37	10	1.63	0.22	1.03	26.5337	0.0517	26.5854	143.791	0.280171	144.071			115.577	3.16816	117.391	-16.5736	1.81419	1.81419	19.7418	19.7418	3.29129	389.739	0.0156968	6.23131
	184.53	3	24.1523	217.37	10	1.63	0.22	0.6	21.1067	0.0125	21.1192	114.381	0.0677397	114.449			102.776	2.89898	104.262	-16.7572	1.4861	1.4861	19.6562	19.6562	2.2085	386.367	0.0144597	6.78039
	184.53	3	24.1523	217.37	10	1.63	0.22	0.34	17.7708	0.0014	17.7722	96.303	0.00758684	96.3106			95.0352	2.73622	96.323	-16.8683	1.28772	1.28772	19.6045	19.6045	1.65822	384.336	0.0135499	7.1648
	184.53	3	24.1523	217.37	10	1.63	0.22	0.26	16.5829	0.0006	16.5835	89.8656	0.0032515	89.8689			92.6536	2.68614	93.8802	-16.9024	1.22668	1.22668	19.5886	19.5886	1.50475	383.712	0.0132394	7.29245
	184.53	3	24.1523	217.37	10	1.63	0.35	3.34	51.9492	0.7347	52.6839	281.522	3.98147	285.503			189.701	4.18704	192.885	-15.5873	3.18399	3.18399	19.7743	19.7743	10.1378	391.023	0.0167843	4.72274
	184.53	3	24.1523	217.37	10	1.63	0.35	2.82	46.8526	0.3802	47.2328	253.902	2.06037	255.963			174.22	3.86152	177.007	-15.8093	2.78723	2.78723	19.6708	19.6708	7.76866	386.942	0.0159984	5.09406
	184.53	3	24.1523	217.37	10	1.63	0.35	2.11	39.6479	0.2448	39.8927	214.859	1.32661	216.185			153.082	3.41706	155.328	-16.1125	2.2455	2.2455	19.5295	19.5295	5.04227	381.403	0.0146686	5.7153
	184.53	3	24.1523	217.37	10	1.63	0.35	1.62	34.2519	0.1582	34.4101	185.617	0.857313	186.474			138.495	3.11032	140.366	-16.3217	1.87163	1.87163	19.432	19.432	3.503	377.604	0.0135141	6.24759
	184.53	3	24.1523	217.37	10	1.63	0.35	1.03	27.581	0.0712	27.6522	149.466	0.385845	149.852			120.93	2.74098	122.351	-16.5736	1.42146	1.42146	19.3146	19.3146	2.02055	373.055	0.0117544	7.0466
	184.53	3	24.1523	217.37	10	1.63	0.35	0.6	22.21	0.0232	22.2332	120.36	0.125725	120.486			108.128	2.4718	109.222	-16.7572	1.09337	1.09337	19.2291	19.2291	1.19546	369.756	0.0101118	7.77936
	184.53	3	24.1523	217.37	10	1.63	0.35	0.34	18.9071	0.0057	18.9128	102.461	0.0308893	102.492			100.388	2.30904	101.283	-16.8683	0.894991	0.894991	19.1773	19.1773	0.801009	367.769	0.00891534	8.3053
	184.53	3	24.1523	217.37	10	1.63	0.35	0.26	17.731	0.0039	17.7349	96.0874	0.0211348	96.1085			98.0061	2.25896	98.84	-16.9024	0.833951	0.833951	19.1614	19.1614	0.695474	367.159	0.00850918	8.48238
	184.53	3	24.1523	217.37	10	1.63	0.47	3.34	52.7132	0.7644	53.4776	285.662	4.14242	289.804			194.641	3.79272	197.463	-15.5873	2.82147	2.82147	19.38	19.38	7.9607	375.584	0.0144957	5.10978
	184.53	3	24.1523	217.37	10	1.63	0.47	2.82	47.6422	0.4069	48.0491	258.181	2.20506	260.386			179.161	3.4672	181.585	-15.8093	2.42471	2.42471	19.2765	19.2765	5.87922	371.584	0.0135337	5.55967
	184.53	3	24.1523	217.37	10	1.63	0.47	2.11	40.4835	0.27	40.7535	219.387	1.46318	220.85			158.023	3.02274	159.906	-16.1125	1.88298	1.88298	19.1352	19.1352	3.54562	366.157	0.0119159	6.33041
	184.53	3	24.1523	217.37	10	1.63	0.47	1.62	35.1246	0.1813	35.3059	190.346	0.982496	191.329			143.435	2.716	144.944	-16.3217	1.50911	1.50911	19.0377	19.0377	2.27742	362.434	0.0105212	7.00946
	184.53	3	24.1523	217.37	10	1.63	0.47	1.03	28.5057	0.0899	28.5956	154.477	0.487184	154.965			125.87	2.34666	126.929	-16.5736	1.05894	1.05894	18.9203	18.9203	1.12136	357.978	0.00841294	8.06264
	184.53	3	24.1523	217.37	10	1.63	0.47	0.6	23.1828	0.0356	23.2184	125.632	0.192923	125.825			113.069	2.07748	113.8	-16.7572	0.730851	0.730851	18.8347	18.8347	0.534143	354.747	0.00646376	9.06613
	184.53	3	24.1523	217.37	10	1.63	0.47	0.34	19.9103	0.0132	19.9235	107.897	0.0715331	107.969			105.328	1.91472	105.861	-16.8683	0.532471	0.532471	18.783	18.783	0.283525	352.801	0.00505533	9.80976
	184.53	3	24.1523	217.37	10	1.63	0.47	0.26	18.7457	0.0098	18.7555	101.586	0.0531079	101.639			102.947	1.86464	103.418	-16.9024	0.471431	0.471431	18.7671	18.7671	0.222247	352.203	0.00457936	10.0647
	184.53	3	24.1523	217.37	10	2.8	0.13	3.34	52.8871	0.6117	53.4988	286.604	3.31491	289.919			220.94	5.84596	224.313	-14.808	3.37359	3.37359	20.654	20.654	11.3811	426.588	0.0152693	3.53304
	184.53	3	24.1523	217.37	10	2.8	0.13	2.82	47.8687	0.2641	48.1328	259.409	1.4312	260.84			205.459	5.52044	208.436	-15.0301	2.97683	2.97683	20.5505	20.5505	8.86152	422.324	0.0144887	3.72262
	184.53	3	24.1523	217.37	10	2.8	0.13	2.11	40.8541	0.1413	40.9954	221.395	0.765729	222.161			184.321	5.07598	186.757	-15.3333	2.4351	2.4351	20.4092	20.4092	5.92972	416.537	0.0132112	4.02075
	184.53	3	24.1523	217.37	10	2.8	0.13	1.62	35.6096	0.0706	35.6802	192.975	0.382594	193.357			169.734	4.76924	171.795	-15.5425	2.06123	2.06123	20.3117	20.3117	4.24867	412.566	0.0121439	4.2589
	184.53	3	24.1523	217.37	10	2.8	0.13	1.03	29.1968	0.0194	29.2162	158.223	0.105132	158.328			152.169	4.3999	153.78	-15.7944	1.61106	1.61106	20.1943	20.1943	2.59552	407.811	0.0105873	4.58972
	184.53	3	24.1523	217.37	10	2.8	0.13	0.6	24.1278	0.0013	24.1291	130.753	0.00704492	130.76			139.367	4.13072	140.65	-15.978	1.28297	1.28297	20.1088	20.1088	1.64601	404.362	0.00920568	4.86809
	184.53	3	24.1523	217.37	10	2.8	0.13	0.34	21.0873	0	21.0873	114.276	0	114.276			131.627	3.96796	132.711	-16.089	1.08459	1.08459	20.057	20.057	1.17634	402.284	0.00823989	5.05474
	184.53	3	24.1523	217.37	10	2.8	0.13	0.26	20.0219	0	20.0219	108.502	0	108.502			129.245	3.91788	130.269	-16.1232	1.02355	1.02355	20.0411	20.0411	1.04766	401.645	0.00791945	5.11528
	184.53	3	24.1523	217.37	10	2.8	0.22	3.34	53.7709	0.6651	54.436	291.394	3.60429	294.998			224.645	5.55022	227.747	-14.808	3.1017	3.1017	20.3583	20.3583	9.62055	414.459	0.0138071	3.66801
	184.53	3	24.1523	217.37	10	2.8	0.22	2.82	48.7802	0.3108	49.091	264.348	1.68428	266.033			209.164	5.2247	211.869	-15.0301	2.70494	2.70494	20.2548	20.2548	7.3167	410.257	0.0129321	3.87673
	184.53	3	24.1523	217.37	10	2.8	0.22	2.11	41.8136	0.1814	41.995	226.595	0.983038	227.578			188.027	4.78024	190.19	-15.3333	2.16321	2.16321	20.1135	20.1135	4.67948	404.553	0.0115048	4.20763
	184.53	3	24.1523	217.37	10	2.8	0.22	1.62	36.6073	0.1016	36.7089	198.381	0.550588	198.932			173.439	4.4735	175.229	-15.5425	1.78934	1.78934	20.016	20.016	3.20174	400.64	0.0103168	4.47434
	184.53	3	24.1523	217.37	10	2.8	0.22	1.03	30.2445	0.0364	30.2809	163.9	0.197258	164.097			155.874	4.10416	157.214	-15.7944	1.33917	1.33917	19.8986	19.8986	1.79338	395.954	0.00859135	4.84839
	184.53	3	24.1523	217.37	10	2.8	0.22	0.6	25.2048	0.0079	25.2127	136.589	0.0428115	136.632			143.073	3.83498	144.084	-15.978	1.01108	1.01108	19.813	19.813	1.02228	392.555	0.0070669	5.16639
	184.53	3	24.1523	217.37	10	2.8	0.22	0.34	22.1654	0.0005	22.1659	120.118	0.00270959	120.121			135.332	3.67222	136.145	-16.089	0.812701	0.812701	19.7613	19.7613	0.660483	390.508	0.00600522	5.38128
	184.53	3	24.1523	217.37	10	2.8	0.22	0.26	21.0977	0.0002	21.0979	114.332	0.00108383	114.333			132.951	3.62214	133.702	-16.1232	0.751661	0.751661	19.7454	19.7454	0.564994	389.879	0.00565368	5.45129
	184.53	3	24.1523	217.37	10	2.8	0.35	3.34	54.611	0.6988	55.3098	295.946	3.78692	299.733			229.998	5.12304	232.707	-14.808	2.70897	2.70897	19.9311	19.9311	7.33852	397.248	0.0117782	3.89048
	184.53	3	24.1523	217.37	10	2.8	0.35	2.82	49.6471	0.3396	49.9867	269.046	1.84035	270.887			214.517	4.79752	216.829	-15.0301	2.31221	2.31221	19.8276	19.8276	5.34632	393.134	0.0107787	4.13288
	184.53	3	24.1523	217.37	10	2.8	0.35	2.11	42.7274	0.2075	42.9349	231.547	1.12448	232.672			193.38	4.35306	195.15	-15.3333	1.77048	1.77048	19.6863	19.6863	3.1346	387.551	0.00915547	4.52241
	184.53	3	24.1523	217.37	10	2.8	0.35	1.62	37.5582	0.1238	37.682	203.534	0.670894	204.205			178.792	4.04632	180.188	-15.5425	1.39661	1.39661	19.5888	19.5888	1.95052	383.722	0.00781138	4.84114
	184.53	3	24.1523	217.37	10	2.8	0.35	1.03	31.2437	0.0508	31.2945	169.315	0.275294	169.59			161.227	3.67698	162.173	-15.7944	0.946441	0.946441	19.4714	19.4714	0.89575	379.135	0.00587024	5.29548
	184.53	3	24.1523	217.37	10	2.8	0.35	0.6	26.238	0.0153	26.2533	142.188	0.0829133	142.271			148.425	3.4078	149.044	-15.978	0.618351	0.618351	19.3858	19.3858	0.382358	375.81	0.00416607	5.68866
	184.53	3	24.1523	217.37	10	2.8	0.35	0.34	23.2113	0.0036	23.2149	125.786	0.019509	125.806			140.685	3.24504	141.105	-16.089	0.419971	0.419971	19.3341	19.3341	0.176375	373.807	0.00298519	5.95804
	184.53	3	24.1523	217.37	10	2.8	0.35	0.26	22.1477	0.0026	22.1503	120.022	0.0140898	120.036			138.303	3.19496	138.662	-16.1232	0.358931	0.358931	19.3182	19.3182	0.128831	373.192	0.00259525	6.04644
	184.53	3	24.1523	217.37	10	2.8	0.47	3.34	55.3553	0.729	56.0843	299.98	3.95058	303.931			234.939	4.72872	237.285	-14.808	2.34645	2.34645	19.5368	19.5368	5.50583	381.685	0.0099875	4.13151
	184.53	3	24.1523	217.37	10	2.8	0.47	2.82	50.415	0.3657	50.7807	273.208	1.98179	275.189			219.458	4.4032	221.407	-15.0301	1.94969	1.94969	19.4333	19.4333	3.80129	377.653	0.00888413	4.41344
	184.53	3	24.1523	217.37	10	2.8	0.47	2.11	43.5364	0.2315	43.7679	235.931	1.25454	237.186			198.32	3.95874	199.728	-15.3333	1.40796	1.40796	19.292	19.292	1.98235	372.181	0.00709943	4.87326
	184.53	3	24.1523	217.37	10	2.8	0.47	1.62	38.3996	0.1447	38.5443	208.094	0.784154	208.878			183.733	3.652	184.767	-15.5425	1.03409	1.03409	19.1945	19.1945	1.06934	368.429	0.00562824	5.25588
	184.53	3	24.1523	217.37	10	2.8	0.47	1.03	32.1276	0.0662	32.1938	174.105	0.358749	174.464			166.168	3.28266	166.752	-15.7944	0.583921	0.583921	19.0771	19.0771	0.340964	363.935	0.00351405	5.81146
	184.53	3	24.1523	217.37	10	2.8	0.47	0.6	27.1535	0.0242	27.1777	147.15	0.131144	147.281			153.366	3.01348	153.622	-15.978	0.255831	0.255831	18.9915	18.9915	0.0654494	360.678	0.00166811	6.30218
	184.53	3	24.1523	217.37	10	2.8	0.47	0.34	24.1405	0.0083	24.1488	130.822	0.0449791	130.867			145.626	2.85072	145.683	-16.089	0.0574508	0.0574508	18.9398	18.9398	0.00330059	358.715	0.00039451	6.64385
	184.53	3	24.1523	217.37	10	2.8	0.47	0.26	23.0826	0.0065	23.0891	125.089	0.0352246	125.124			143.244	2.80064	143.24	-16.1232	0.0035892	0.0035892	18.9239	18.9239	1.28824e-05	358.112	2.50566e-05	6.75696
	184.53	3	24.1523	217.37	10	3.32	0.13	3.34	53.0564	0.6361	53.6925	287.522	3.44714	290.969			238.85	6.26196	242.012	-14.4617	3.16247	3.16247	20.7237	20.7237	10.0012	429.471	0.0132404	3.30946
	184.53	3	24.1523	217.37	10	3.32	0.13	2.82	48.0422	0.2807	48.3229	260.349	1.52116	261.87			223.369	5.93644	226.134	-14.6838	2.76571	2.76571	20.6202	20.6202	7.64916	425.193	0.0123818	3.4735
	184.53	3	24.1523	217.37	10	3.32	0.13	2.11	41.0362	0.1548	41.191	222.382	0.838888	223.221			202.231	5.49198	204.455	-14.9869	2.22398	2.22398	20.4789	20.4789	4.94609	419.386	0.0109972	3.72887
	184.53	3	24.1523	217.37	10	3.32	0.13	1.62	35.7966	0.0801	35.8767	193.988	0.434076	194.422			187.644	5.18524	189.494	-15.1962	1.85011	1.85011	20.3814	20.3814	3.42291	415.402	0.00985971	3.93066
	184.53	3	24.1523	217.37	10	3.32	0.13	1.03	29.3834	0.0236	29.407	159.234	0.127892	159.362			170.079	4.8159	171.479	-15.4481	1.39994	1.39994	20.264	20.264	1.95983	410.63	0.00823114	4.20773
	184.53	3	24.1523	217.37	10	3.32	0.13	0.6	24.2985	0.0023	24.3008	131.678	0.0124641	131.69			157.277	4.54672	158.349	-15.6317	1.07185	1.07185	20.1784	20.1784	1.14886	407.169	0.00681505	4.43802
	184.53	3	24.1523	217.37	10	3.32	0.13	0.34	21.2355	0	21.2355	115.079	0	115.079			149.537	4.38396	150.41	-15.7427	0.873471	0.873471	20.1267	20.1267	0.762951	405.084	0.00584118	4.59098
	184.53	3	24.1523	217.37	10	3.32	0.13	0.26	20.1602	0	20.1602	109.252	0	109.252			147.155	4.33388	147.967	-15.7769	0.812431	0.812431	20.1108	20.1108	0.660044	404.443	0.00552092	4.64036
	184.53	3	24.1523	217.37	10	3.32	0.22	3.34	53.9391	0.6898	54.6289	292.305	3.73815	296.043			242.555	5.96622	245.446	-14.4617	2.89058	2.89058	20.428	20.428	8.35546	417.301	0.0119172	3.42393
	184.53	3	24.1523	217.37	10	3.32	0.22	2.82	48.9526	0.3283	49.2809	265.283	1.77911	267.062			227.074	5.6407	229.568	-14.6838	2.49382	2.49382	20.3245	20.3245	6.21914	413.084	0.0109824	3.60318
	184.53	3	24.1523	217.37	10	3.32	0.22	2.11	41.9946	0.1963	42.1909	227.576	1.06378	228.64			205.937	5.19624	207.889	-14.9869	1.95209	1.95209	20.1832	20.1832	3.81066	407.361	0.00947907	3.88419
	184.53	3	24.1523	217.37	10	3.32	0.22	1.62	36.7935	0.113	36.9065	199.39	0.612367	200.003			191.349	4.8895	192.927	-15.1962	1.57822	1.57822	20.0857	20.0857	2.49078	403.434	0.00824786	4.10792
	184.53	3	24.1523	217.37	10	3.32	0.22	1.03	30.4313	0.0424	30.4737	164.912	0.229773	165.142			173.784	4.52016	174.912	-15.4481	1.12805	1.12805	19.9683	19.9683	1.2725	398.731	0.0064911	4.4176
	184.53	3	24.1523	217.37	10	3.32	0.22	0.6	25.3803	0.0106	25.3909	137.54	0.0574432	137.598			160.983	4.25098	161.783	-15.6317	0.799961	0.799961	19.8827	19.8827	0.639937	395.321	0.00496923	4.6772
	184.53	3	24.1523	217.37	10	3.32	0.22	0.34	22.3236	0.0014	22.325	120.975	0.00758684	120.983			153.242	4.08822	153.844	-15.7427	0.601581	0.601581	19.831	19.831	0.361899	393.267	0.00392569	4.85075
	184.53	3	24.1523	217.37	10	3.32	0.22	0.26	21.249	0.0008	21.2498	115.152	0.00433534	115.156			150.861	4.03814	151.401	-15.7769	0.540541	0.540541	19.815	19.815	0.292184	392.635	0.00358305	4.90697
	184.53	3	24.1523	217.37	10	3.32	0.35	3.34	54.778	0.7238	55.5018	296.851	3.9224	300.774			247.908	5.53904	250.406	-14.4617	2.49785	2.49785	20.0008	20.0008	6.23926	400.031	0.0100757	3.61087
	184.53	3	24.1523	217.37	10	3.32	0.35	2.82	49.8183	0.3575	50.1758	269.974	1.93735	271.911			232.427	5.21352	234.528	-14.6838	2.10109	2.10109	19.8973	19.8973	4.41458	395.902	0.0090398	3.81648
	184.53	3	24.1523	217.37	10	3.32	0.35	2.11	42.9074	0.2231	43.1305	232.523	1.20902	233.732			211.289	4.76906	212.849	-14.9869	1.55936	1.55936	19.756	19.756	2.43161	390.3	0.00738021	4.14253
	184.53	3	24.1523	217.37	10	3.32	0.35	1.62	37.7434	0.1363	37.8797	204.538	0.738633	205.277			196.702	4.46232	197.887	-15.1962	1.18549	1.18549	19.6585	19.6585	1.40539	386.456	0.00602685	4.40544
	184.53	3	24.1523	217.37	10	3.32	0.35	1.03	31.4306	0.0584	31.489	170.328	0.31648	170.644			179.137	4.09298	179.872	-15.4481	0.735321	0.735321	19.5411	19.5411	0.540697	381.854	0.0041048	4.77429
	184.53	3	24.1523	217.37	10	3.32	0.35	0.6	26.4164	0.0191	26.4355	143.155	0.103506	143.259			166.335	3.8238	166.742	-15.6317	0.407231	0.407231	19.4555	19.4555	0.165837	378.517	0.00244825	5.088
	184.53	3	24.1523	217.37	10	3.32	0.35	0.34	23.3753	0.0054	23.3807	126.675	0.0292635	126.704			158.595	3.66104	158.804	-15.7427	0.208851	0.208851	19.4038	19.4038	0.0436187	376.506	0.00131688	5.30007
	184.53	3	24.1523	217.37	10	3.32	0.35	0.26	22.3066	0.004	22.3106	120.883	0.0216767	120.905			156.213	3.61096	156.361	-15.7769	0.147811	0.147811	19.3879	19.3879	0.021848	375.889	0.000946213	5.36916
	184.53	3	24.1523	217.37	10	3.32	0.47	3.34	55.5213	0.7542	56.2755	300.88	4.08714	304.967			252.848	5.14472	254.984	-14.4617	2.13533	2.13533	19.6065	19.6065	4.55964	384.413	0.0084451	3.81098
	184.53	3	24.1523	217.37	10	3.32	0.47	2.82	50.5852	0.3838	50.969	274.13	2.07988	276.21			237.368	4.8192	239.106	-14.6838	1.73857	1.73857	19.503	19.503	3.02263	380.366	0.00732438	4.04693
	184.53	3	24.1523	217.37	10	3.32	0.47	2.11	43.7154	0.2474	43.9628	236.901	1.3407	238.242			216.23	4.37474	217.427	-14.9869	1.19684	1.19684	19.3617	19.3617	1.43243	374.875	0.00553503	4.42579
	184.53	3	24.1523	217.37	10	3.32	0.47	1.62	38.584	0.1578	38.7418	209.093	0.855146	209.949			201.642	4.068	202.465	-15.1962	0.822971	0.822971	19.2642	19.2642	0.677281	371.108	0.00408134	4.73553
	184.53	3	24.1523	217.37	10	3.32	0.47	1.03	32.3143	0.0751	32.3894	175.117	0.40698	175.524			184.077	3.69866	184.45	-15.4481	0.372801	0.372801	19.1468	19.1468	0.13898	366.598	0.00202524	5.17667
	184.53	3	24.1523	217.37	10	3.32	0.47	0.6	27.334	0.0292	27.3632	148.128	0.15824	148.286			171.276	3.42948	171.321	-15.6317	0.0447108	0.0447108	19.0612	19.0612	0.00199906	363.329	0.000261045	5.55803
	184.53	3	24.1523	217.37	10	3.32	0.47	0.34	24.3087	0.0111	24.3198	131.733	0.0601528	131.793			163.535	3.26672	163.382	-15.7427	0.153669	0.153669	19.0095	19.0095	0.0236142	361.359	0.000939669	5.81912
	184.53	3	24.1523	217.37	10	3.32	0.47	0.26	23.2463	0.0089	23.2552	125.976	0.0482306	126.024			161.154	3.21664	160.939	-15.7769	0.214709	0.214709	18.9935	18.9935	0.0461	360.754	0.00133232	5.90477
	184.53	3	24.1523	217.37	10	4.61	0.13	3.34	51.8539	0.7634	52.6173	281.005	4.137	285.142			283.28	7.29396	285.919	-13.6026	2.63873	2.63873	20.8966	20.8966	6.9629	436.666	0.00931493	2.86491
	184.53	3	24.1523	217.37	10	4.61	0.13	2.82	46.7566	0.3756	47.1322	253.382	2.03544	255.418			267.799	6.96844	270.041	-13.8246	2.24197	2.24197	20.7931	20.7931	5.02643	432.352	0.00837184	2.98389
	184.53	3	24.1523	217.37	10	4.61	0.13	2.11	39.5752	0.2318	39.807	214.465	1.25616	215.721			246.662	6.52398	248.362	-14.1278	1.70024	1.70024	20.6518	20.6518	2.89082	426.496	0.00689301	3.16552
	184.53	3	24.1523	217.37	10	4.61	0.13	1.62	34.1896	0.1392	34.3288	185.279	0.754349	186.034			232.074	6.21724	233.4	-14.337	1.32637	1.32637	20.5543	20.5543	1.75926	422.478	0.0057153	3.30601
	184.53	3	24.1523	217.37	10	4.61	0.13	1.03	27.5342	0.0536	27.5878	149.213	0.290468	149.503			214.509	5.8479	215.385	-14.589	0.876201	0.876201	20.4369	20.4369	0.767728	417.665	0.00408468	3.49473
	184.53	3	24.1523	217.37	10	4.61	0.13	0.6	22.1633	0.0114	22.1747	120.107	0.0617786	120.169			201.707	5.57872	202.255	-14.7726	0.548111	0.548111	20.3513	20.3513	0.300425	414.175	0.00271736	3.64802
	184.53	3	24.1523	217.37	10	4.61	0.13	0.34	18.8472	0.0011	18.8483	102.136	0.00596109	102.142			193.967	5.41596	194.317	-14.8836	0.349731	0.349731	20.2996	20.2996	0.122312	412.072	0.00180304	3.7481
	184.53	3	24.1523	217.37	10	4.61	0.13	0.26	17.6752	0.0005	17.6757	95.785	0.00270959	95.7877			191.585	5.36588	191.874	-14.9177	0.288691	0.288691	20.2836	20.2836	0.0833424	411.426	0.00150685	3.78011
	184.53	3	24.1523	217.37	10	4.61	0.22	3.34	52.7504	0.8196	53.57	285.864	4.44155	290.305			286.985	6.99822	289.352	-13.6026	2.36684	2.36684	20.6008	20.6008	5.60194	424.393	0.00824725	2.94372
	184.53	3	24.1523	217.37	10	4.61	0.22	2.82	47.6822	0.428	48.1102	258.398	2.31941	260.717			271.504	6.6727	273.475	-13.8246	1.97008	1.97008	20.4973	20.4973	3.88122	420.141	0.00725616	3.07182
	184.53	3	24.1523	217.37	10	4.61	0.22	2.11	40.5533	0.2803	40.8336	219.765	1.51899	221.284			250.367	6.22824	251.795	-14.1278	1.42835	1.42835	20.356	20.356	2.04019	414.368	0.00570503	3.26834
	184.53	3	24.1523	217.37	10	4.61	0.22	1.62	35.2102	0.1826	35.3928	190.81	0.989541	191.8			235.779	5.9215	236.834	-14.337	1.05448	1.05448	20.2585	20.2585	1.11193	410.408	0.00447232	3.42118
	184.53	3	24.1523	217.37	10	4.61	0.22	1.03	28.6155	0.0853	28.7008	155.072	0.462255	155.535			218.214	5.55216	218.819	-14.589	0.604311	0.604311	20.1411	20.1411	0.365192	405.665	0.00276934	3.62762
	184.53	3	24.1523	217.37	10	4.61	0.22	0.6	23.3026	0.0284	23.331	126.281	0.153905	126.435			205.413	5.28298	205.689	-14.7726	0.276221	0.276221	20.0556	20.0556	0.0762979	402.225	0.00134471	3.79625
	184.53	3	24.1523	217.37	10	4.61	0.22	0.34	20.0248	0.0086	20.0334	108.518	0.0466049	108.564			197.672	5.12022	197.75	-14.8836	0.0778408	0.0778408	20.0038	20.0038	0.00605919	400.152	0.000393787	3.90682
	184.53	3	24.1523	217.37	10	4.61	0.22	0.26	18.8667	0.0064	18.8731	102.242	0.0346827	102.277			195.291	5.07014	195.308	-14.9177	0.0168008	0.0168008	19.9879	19.9879	0.000282267	399.516	8.60297e-05	3.94227
	184.53	3	24.1523	217.37	10	4.61	0.35	3.34	53.6017	0.8548	54.4565	290.477	4.63231	295.109			292.338	6.57104	294.312	-13.6026	1.97411	1.97411	20.1736	20.1736	3.89711	406.975	0.00675284	3.07008
	184.53	3	24.1523	217.37	10	4.61	0.35	2.82	48.562	0.4595	49.0215	263.166	2.49011	265.656			276.857	6.24552	278.434	-13.8246	1.57735	1.57735	20.0702	20.0702	2.48804	402.811	0.00569735	3.21353
	184.53	3	24.1523	217.37	10	4.61	0.35	2.11	41.4843	0.3102	41.7945	224.811	1.68103	226.492			255.72	5.80106	256.755	-14.1278	1.03562	1.03562	19.9289	19.9289	1.07251	397.16	0.00404983	3.43538
	184.53	3	24.1523	217.37	10	4.61	0.35	1.62	36.1821	0.2103	36.3924	196.077	1.13965	197.217			241.132	5.49432	241.794	-14.337	0.661751	0.661751	19.8314	19.8314	0.437914	393.282	0.00274435	3.60943
	184.53	3	24.1523	217.37	10	4.61	0.35	1.03	29.6456	0.1087	29.7543	160.655	0.589064	161.244			223.567	5.12498	223.778	-14.589	0.211581	0.211581	19.7139	19.7139	0.0447664	388.639	0.000946387	3.84663
	184.53	3	24.1523	217.37	10	4.61	0.35	0.6	24.3869	0.0441	24.431	132.157	0.238986	132.396			210.765	4.8558	210.649	-14.7726	0.116509	0.116509	19.6284	19.6284	0.0135744	385.273	0.000552791	4.04225
	184.53	3	24.1523	217.37	10	4.61	0.35	0.34	21.1458	0.0182	21.164	114.593	0.0986289	114.691			203.025	4.69304	202.71	-14.8836	0.314889	0.314889	19.5766	19.5766	0.0991552	383.244	0.00155099	4.17141
	184.53	3	24.1523	217.37	10	4.61	0.35	0.26	20.0019	0.0151	20.017	108.394	0.0818295	108.476			200.643	4.64296	200.267	-14.9177	0.375929	0.375929	19.5607	19.5607	0.141323	382.621	0.00187362	4.21298
	184.53	3	24.1523	217.37	10	4.61	0.47	3.34	54.3557	0.8861	55.2418	294.563	4.80193	299.365			297.279	6.17672	298.89	-13.6026	1.61159	1.61159	19.7793	19.7793	2.59722	391.221	0.00542115	3.20223
	184.53	3	24.1523	217.37	10	4.61	0.47	2.82	49.341	0.4876	49.8286	267.387	2.64239	270.03			281.798	5.8512	283.013	-13.8246	1.21483	1.21483	19.6758	19.6758	1.47581	387.138	0.004311	3.3627
	184.53	3	24.1523	217.37	10	4.61	0.47	2.11	42.3079	0.3373	42.6452	229.274	1.82789	231.102			260.66	5.40674	261.333	-14.1278	0.673101	0.673101	19.5345	19.5345	0.453065	381.598	0.00258229	3.613
	184.53	3	24.1523	217.37	10	4.61	0.47	1.62	37.0416	0.2354	37.277	200.735	1.27567	202.011			246.073	5.1	246.372	-14.337	0.299231	0.299231	19.437	19.437	0.0895391	377.798	0.00121603	3.81118
	184.53	3	24.1523	217.37	10	4.61	0.47	1.03	30.5552	0.1309	30.6861	165.584	0.70937	166.293			228.508	4.73066	228.357	-14.589	0.150939	0.150939	19.3196	19.3196	0.0227826	373.248	0.000660543	4.08391
	184.53	3	24.1523	217.37	10	4.61	0.47	0.6	25.3428	0.0616	25.4044	137.337	0.333821	137.671			215.706	4.46148	215.227	-14.7726	0.479029	0.479029	19.2341	19.2341	0.229469	369.949	0.00222075	4.31113
	184.53	3	24.1523	217.37	10	4.61	0.47	0.34	22.1333	0.03	22.1633	119.944	0.162575	120.107			207.966	4.29872	207.288	-14.8836	0.677409	0.677409	19.1823	19.1823	0.458883	367.961	0.00325731	4.46233
	184.53	3	24.1523	217.37	10	4.61	0.47	0.26	21.0021	0.0262	21.0283	113.814	0.141982	113.956			205.584	4.24864	204.846	-14.9177	0.738449	0.738449	19.1664	19.1664	0.545307	367.351	0.00359196	4.51118
	184.53	3	24.1523	217.37	10	5.6	0.13	3.34	0.2259	55.6262	55.8521	1.22419	301.448	302.672			317.377	8.08596	319.614	-12.9432	2.23679	2.23679	21.0292	21.0292	5.00323	442.228	0.00704773	2.60071
	184.53	3	24.1523	217.37	10	5.6	0.13	2.82	0.1409	50.6985	50.8394	0.763561	274.744	275.508			301.896	7.76044	303.737	-13.1653	1.84003	1.84003	20.9257	20.9257	3.38571	437.886	0.00609491	2.69646
	184.53	3	24.1523	217.37	10	5.6	0.13	2.11	0.1551	43.8819	44.037	0.840514	237.804	238.644			280.759	7.31598	282.057	-13.4685	1.2983	1.2983	20.7844	20.7844	1.68558	431.993	0.00462425	2.84096
	184.53	3	24.1523	217.37	10	5.6	0.13	1.62	0.165	38.7802	38.9452	0.894164	210.157	211.051			266.171	7.00924	267.096	-13.6777	0.924431	0.924431	20.6869	20.6869	0.854572	427.949	0.00347307	2.95138
	184.53	3	24.1523	217.37	10	5.6	0.13	1.03	0.2015	32.565	32.7665	1.09196	176.475	177.567			248.606	6.6399	249.081	-13.9296	0.474261	0.474261	20.5695	20.5695	0.224923	423.105	0.00190768	3.09786
	184.53	3	24.1523	217.37	10	5.6	0.13	0.6	0.2422	27.6363	27.8785	1.31252	149.766	151.078			235.805	6.37072	235.951	-14.1132	0.146171	0.146171	20.484	20.484	0.0213659	419.592	0.00061988	3.21533
	184.53	3	24.1523	217.37	10	5.6	0.13	0.34	0.2844	24.6464	24.9308	1.54121	133.563	135.104			228.064	6.20796	228.012	-14.2242	0.0522092	0.0522092	20.4322	20.4322	0.0027258	417.475	0.000228923	3.29129
	184.53	3	24.1523	217.37	10	5.6	0.13	0.26	0.3045	23.5932	23.8977	1.65014	127.856	129.506			225.683	6.15788	225.569	-14.2584	0.113249	0.113249	20.4163	20.4163	0.0128254	416.825	0.000501807	3.31547
	184.53	3	24.1523	217.37	10	5.6	0.22	3.34	56.4916	0.7599	57.2515	306.138	4.11803	310.256			321.083	7.79022	323.048	-12.9432	1.9649	1.9649	20.7335	20.7335	3.86084	429.877	0.0061196	2.66147
	184.53	3	24.1523	217.37	10	5.6	0.22	2.82	51.5907	0.3734	51.9641	279.579	2.02352	281.602			305.602	7.4647	307.17	-13.1653	1.56814	1.56814	20.63	20.63	2.45907	425.597	0.00513132	2.76367
	184.53	3	24.1523	217.37	10	5.6	0.22	2.11	44.8203	0.2383	45.0586	242.889	1.29139	244.18			284.465	7.02024	285.491	-13.4685	1.02641	1.02641	20.4887	20.4887	1.05352	419.787	0.00360822	2.91852
	184.53	3	24.1523	217.37	10	5.6	0.22	1.62	39.755	0.1467	39.9017	215.439	0.794993	216.234			269.877	6.7135	270.529	-13.6777	0.652541	0.652541	20.3912	20.3912	0.425809	415.801	0.00241792	3.03734
	184.53	3	24.1523	217.37	10	5.6	0.22	1.03	33.588	0.0645	33.6525	182.019	0.349537	182.369			252.312	6.34416	252.514	-13.9296	0.202371	0.202371	20.2738	20.2738	0.0409539	411.026	0.000802066	3.19566
	184.53	3	24.1523	217.37	10	5.6	0.22	0.6	28.6933	0.0217	28.715	155.494	0.117596	155.612			239.51	6.07498	239.385	-14.1132	0.125719	0.125719	20.1882	20.1882	0.0158053	407.564	0.000524901	3.32317
	184.53	3	24.1523	217.37	10	5.6	0.22	0.34	25.7181	0.0071	25.7252	139.371	0.0384761	139.409			231.77	5.91222	231.446	-14.2242	0.324099	0.324099	20.1365	20.1365	0.10504	405.477	0.00139837	3.4059
	184.53	3	24.1523	217.37	10	5.6	0.22	0.26	24.6707	0.0056	24.6763	133.695	0.0303474	133.725			229.388	5.86214	229.003	-14.2584	0.385139	0.385139	20.1206	20.1206	0.148332	404.837	0.00167898	3.43229
	184.53	3	24.1523	217.37	10	5.6	0.35	3.34	57.314	0.7942	58.1082	310.594	4.30391	314.898			326.435	7.36304	328.008	-12.9432	1.57217	1.57217	20.3063	20.3063	2.47172	412.345	0.00481618	2.75787
	184.53	3	24.1523	217.37	10	5.6	0.35	2.82	52.4389	0.4031	52.842	284.175	2.18447	286.36			310.955	7.03752	312.13	-13.1653	1.17541	1.17541	20.2028	20.2028	1.38159	408.154	0.00378001	2.87073
	184.53	3	24.1523	217.37	10	5.6	0.35	2.11	45.7137	0.2657	45.9794	247.73	1.43987	249.17			289.817	6.59306	290.451	-13.4685	0.633681	0.633681	20.0615	20.0615	0.401551	402.465	0.00218648	3.04282
	184.53	3	24.1523	217.37	10	5.6	0.35	1.62	40.6837	0.1714	40.8551	220.472	0.928846	221.401			275.229	6.28632	275.489	-13.6777	0.259811	0.259811	19.964	19.964	0.0675017	398.562	0.000943979	3.17578
	184.53	3	24.1523	217.37	10	5.6	0.35	1.03	34.5633	0.084	34.6473	187.305	0.455211	187.76			257.664	5.91698	257.474	-13.9296	0.190359	0.190359	19.8466	19.8466	0.0362366	393.888	0.000738787	3.35418
	184.53	3	24.1523	217.37	10	5.6	0.35	0.6	29.7042	0.0333	29.7375	160.972	0.180458	161.153			244.863	5.6478	244.344	-14.1132	0.518449	0.518449	19.761	19.761	0.26879	390.498	0.0021173	3.49889
	184.53	3	24.1523	217.37	10	5.6	0.35	0.34	26.7475	0.0142	26.7617	144.949	0.0769523	145.026			237.122	5.48504	236.406	-14.2242	0.716829	0.716829	19.7093	19.7093	0.513844	388.456	0.00302303	3.59328
	184.53	3	24.1523	217.37	10	5.6	0.35	0.26	25.7082	0.012	25.7202	139.317	0.0650301	139.382			234.741	5.43496	233.963	-14.2584	0.777869	0.777869	19.6934	19.6934	0.60508	387.829	0.00331374	3.62346
	184.53	3	24.1523	217.37	10	5.6	0.47	3.34	58.0427	0.8249	58.8676	314.543	4.47028	319.014			331.376	6.96872	332.586	-12.9432	1.20965	1.20965	19.912	19.912	1.46326	396.487	0.00365038	2.85733
	184.53	3	24.1523	217.37	10	5.6	0.47	2.82	53.1903	0.4296	53.6199	288.247	2.32808	290.576			315.895	6.6432	316.708	-13.1653	0.812891	0.812891	19.8085	19.8085	0.660791	392.376	0.00257329	2.98177
	184.53	3	24.1523	217.37	10	5.6	0.47	2.11	46.5046	0.2908	46.7954	252.016	1.5759	253.592			294.758	6.19874	295.029	-13.4685	0.271161	0.271161	19.6672	19.6672	0.0735282	386.799	0.000919944	3.17277
	184.53	3	24.1523	217.37	10	5.6	0.47	1.62	41.5056	0.1942	41.6998	224.926	1.0524	225.978			280.17	5.892	280.067	-13.6777	0.102709	0.102709	19.5697	19.5697	0.0105492	382.973	0.000366596	3.3214
	184.53	3	24.1523	217.37	10	5.6	0.47	1.03	35.4259	0.1032	35.5291	191.979	0.559259	192.538			262.605	5.52266	262.052	-13.9296	0.552879	0.552879	19.4523	19.4523	0.305675	378.391	0.00210536	3.52226
	184.53	3	24.1523	217.37	10	5.6	0.47	0.6	30.5993	0.0462	30.6455	165.823	0.250366	166.073			249.804	5.25348	248.923	-14.1132	0.880969	0.880969	19.3667	19.3667	0.776107	375.07	0.00352665	3.68645
	184.53	3	24.1523	217.37	10	5.6	0.47	0.34	27.6599	0.0229	27.6828	149.894	0.124099	150.018			242.063	5.09072	240.984	-14.2242	1.07935	1.07935	19.315	19.315	1.16499	373.068	0.00445896	3.79415
	184.53	3	24.1523	217.37	10	5.6	0.47	0.26	26.6278	0.0204	26.6482	144.301	0.110551	144.411			239.682	5.04064	238.541	-14.2584	1.14039	1.14039	19.2991	19.2991	1.30049	372.453	0.00475793	3.82869
	184.53	3	72.4568	169.066	30	0.97	0.13	3.34	47.8867	0.3184	48.2051	259.506	1.72546	261.232			228.496	3.45933	232.296	-7.5262	3.80003	3.80003	10.9855	10.9855	14.4402	120.682	0.0166306	3.17562
	184.53	3	72.4568	169.066	30	0.97	0.13	2.82	43.7708	0.1226	43.8934	237.202	0.664391	237.866			213.015	3.13381	216.419	-7.74824	3.40327	3.40327	10.8821	10.8821	11.5823	118.419	0.0159766	3.47246
	184.53	3	72.4568	169.066	30	0.97	0.13	2.11	38.0747	0.059	38.1337	206.333	0.319731	206.653			191.878	2.68935	194.739	-8.05141	2.86154	2.86154	10.7408	10.7408	8.18842	115.364	0.0149133	3.99381
	184.53	3	72.4568	169.066	30	0.97	0.13	1.62	33.8223	0.0274	33.8497	183.289	0.148485	183.437			177.29	2.38261	179.778	-8.26064	2.48767	2.48767	10.6433	10.6433	6.18851	113.279	0.0140316	4.46705
	184.53	3	72.4568	169.066	30	0.97	0.13	1.03	28.6747	0.0057	28.6804	155.393	0.0308893	155.424			159.725	2.01327	161.763	-8.51257	2.0375	2.0375	10.5258	10.5258	4.15141	110.793	0.0127563	5.22822
	184.53	3	72.4568	169.066	30	0.97	0.13	0.6	24.585	0	24.585	133.23	0	133.23			146.924	1.74409	148.633	-8.69618	1.70941	1.70941	10.4403	10.4403	2.92209	108.999	0.0116347	5.98608
	184.53	3	72.4568	169.066	30	0.97	0.13	0.34	22.0678	0	22.0678	119.589	0	119.589			139.183	1.58133	140.694	-8.8072	1.51103	1.51103	10.3885	10.3885	2.28321	107.922	0.0108564	6.56948
	184.53	3	72.4568	169.066	30	0.97	0.13	0.26	21.1339	0	21.1339	114.528	0	114.528			136.802	1.53125	138.252	-8.84136	1.44999	1.44999	10.3726	10.3726	2.10247	107.591	0.0105992	6.77394
	184.53	3	72.4568	169.066	30	0.97	0.22	3.34	48.8055	0.3623	49.1678	264.485	1.96337	266.449			232.202	3.16359	235.73	-7.5262	3.52814	3.52814	10.6898	10.6898	12.4478	114.272	0.0151943	3.379
	184.53	3	72.4568	169.066	30	0.97	0.22	2.82	44.716	0.1572	44.8732	242.324	0.851894	243.176			216.721	2.83807	219.852	-7.74824	3.13138	3.13138	10.5863	10.5863	9.80555	112.07	0.0144489	3.73011
	184.53	3	72.4568	169.066	30	0.97	0.22	2.11	39.062	0.0857	39.1477	211.684	0.464423	212.148			195.584	2.39361	198.173	-8.05141	2.58965	2.58965	10.445	10.445	6.70629	109.099	0.0132406	4.36371
	184.53	3	72.4568	169.066	30	0.97	0.22	1.62	34.8422	0.0448	34.887	188.816	0.242779	189.059			180.996	2.08687	183.212	-8.26064	2.21578	2.21578	10.3475	10.3475	4.90968	107.071	0.0122422	4.95838
	184.53	3	72.4568	169.066	30	0.97	0.22	1.03	29.7324	0.0154	29.7478	161.125	0.0834553	161.208			163.431	1.71753	165.196	-8.51257	1.76561	1.76561	10.2301	10.2301	3.11738	104.655	0.0108034	5.95628
	184.53	3	72.4568	169.066	30	0.97	0.22	0.6	25.6685	0.0023	25.6708	139.102	0.0124641	139.115			150.629	1.44835	152.067	-8.69618	1.43752	1.43752	10.1445	10.1445	2.06647	102.912	0.00954343	7.00418
	184.53	3	72.4568	169.066	30	0.97	0.22	0.34	23.1773	0	23.1773	125.602	0	125.602			142.889	1.28559	144.128	-8.8072	1.23914	1.23914	10.0928	10.0928	1.53547	101.865	0.00867206	7.85069
	184.53	3	72.4568	169.066	30	0.97	0.22	0.26	22.2577	0	22.2577	120.618	0	120.618			140.507	1.23551	141.685	-8.84136	1.1781	1.1781	10.0769	10.0769	1.38792	101.543	0.00838463	8.15602
	184.53	3	72.4568	169.066	30	0.97	0.35	3.34	49.6815	0.3905	50.072	269.233	2.11619	271.349			237.554	2.73641	240.69	-7.5262	3.13541	3.13541	10.2626	10.2626	9.8308	105.321	0.0131987	3.75039
	184.53	3	72.4568	169.066	30	0.97	0.35	2.82	45.6169	0.1798	45.7967	247.206	0.974367	248.18			222.073	2.41089	224.812	-7.74824	2.73865	2.73865	10.1591	10.1591	7.50021	103.208	0.0123322	4.21385
	184.53	3	72.4568	169.066	30	0.97	0.35	2.11	40.0045	0.1049	40.1094	216.791	0.568471	217.36			200.936	1.96643	203.133	-8.05141	2.19692	2.19692	10.0178	10.0178	4.82646	100.357	0.0109334	5.09442
	184.53	3	72.4568	169.066	30	0.97	0.35	1.62	35.8171	0.0592	35.8763	194.099	0.320815	194.42			186.348	1.65969	188.171	-8.26064	1.82305	1.82305	9.92034	9.92034	3.32351	98.4131	0.00978303	5.97721
	184.53	3	72.4568	169.066	30	0.97	0.35	1.03	30.7489	0.0239	30.7728	166.634	0.129518	166.763			168.783	1.29035	170.156	-8.51257	1.37288	1.37288	9.80293	9.80293	1.8848	96.0974	0.00813398	7.59708
	184.53	3	72.4568	169.066	30	0.97	0.35	0.6	26.7174	0.0069	26.7243	144.786	0.0373923	144.824			155.982	1.02117	157.027	-8.69618	1.04479	1.04479	9.71736	9.71736	1.09159	94.4271	0.00669816	9.51587
	184.53	3	72.4568	169.066	30	0.97	0.35	0.34	24.2504	0.0012	24.2516	131.417	0.00650301	131.424			148.241	0.858414	149.088	-8.8072	0.846411	0.846411	9.66562	9.66562	0.716411	93.4242	0.00570968	11.2599
	184.53	3	72.4568	169.066	30	0.97	0.35	0.26	23.343	0.0008	23.3438	126.5	0.00433534	126.504			145.86	0.808334	146.645	-8.84136	0.785371	0.785371	9.6497	9.6497	0.616807	93.1167	0.00538443	11.9378
	184.53	3	72.4568	169.066	30	0.97	0.47	3.34	50.4572	0.4159	50.8731	273.436	2.25383	275.69			242.495	2.34209	245.268	-7.5262	2.77289	2.77289	9.8683	9.8683	7.68892	97.3833	0.0114348	4.21345
	184.53	3	72.4568	169.066	30	0.97	0.47	2.82	46.4145	0.2006	46.6151	251.528	1.08709	252.615			227.014	2.01657	229.39	-7.74824	2.37613	2.37613	9.76482	9.76482	5.646	95.3517	0.0104669	4.84228
	184.53	3	72.4568	169.066	30	0.97	0.47	2.11	40.8389	0.123	40.9619	221.313	0.666558	221.98			205.877	1.57211	207.711	-8.05141	1.8344	1.8344	9.62353	9.62353	3.36503	92.6123	0.00891019	6.12139
	184.53	3	72.4568	169.066	30	0.97	0.47	1.62	36.6802	0.074	36.7542	198.776	0.401019	199.177			191.289	1.26537	192.75	-8.26064	1.46053	1.46053	9.52602	9.52602	2.13315	90.745	0.00763521	7.52822
	184.53	3	72.4568	169.066	30	0.97	0.47	1.03	31.6486	0.0334	31.682	171.509	0.181	171.69			173.724	0.896034	174.734	-8.51257	1.01036	1.01036	9.40861	9.40861	1.02083	88.5219	0.00581589	10.5003
	184.53	3	72.4568	169.066	30	0.97	0.47	0.6	27.6478	0.0123	27.6601	149.828	0.0666558	149.895			160.923	0.626854	161.605	-8.69618	0.682271	0.682271	9.32304	9.32304	0.465493	86.919	0.00423975	14.8727
	184.53	3	72.4568	169.066	30	0.97	0.47	0.34	25.2006	0.0042	25.2048	136.566	0.0227605	136.589			153.182	0.464094	153.666	-8.8072	0.483891	0.483891	9.2713	9.2713	0.23415	85.957	0.00315893	19.9772
	184.53	3	72.4568	169.066	30	0.97	0.47	0.26	24.3029	0.0033	24.3062	131.702	0.0178833	131.72			150.8	0.414014	151.223	-8.84136	0.422851	0.422851	9.25538	9.25538	0.178803	85.662	0.00280404	22.3552
	184.53	3	72.4568	169.066	30	1.63	0.13	3.34	55.3799	0.2438	55.6237	300.113	1.32119	301.434			251.228	3.98733	254.76	-7.08664	3.53207	3.53207	11.074	11.074	12.4755	122.633	0.0140592	2.77729
	184.53	3	72.4568	169.066	30	1.63	0.13	2.82	51.3979	0.078	51.4759	278.534	0.422695	278.957			235.747	3.66181	238.882	-7.30868	3.13531	3.13531	10.9705	10.9705	9.83017	120.352	0.0132995	2.99592
	184.53	3	72.4568	169.066	30	1.63	0.13	2.11	46.1185	0.0348	46.1533	249.924	0.188587	250.113			214.61	3.21735	217.203	-7.61185	2.59358	2.59358	10.8292	10.8292	6.72666	117.272	0.0120851	3.36587
	184.53	3	72.4568	169.066	30	1.63	0.13	1.62	42.1592	0.0148	42.174	228.468	0.0802038	228.548			200.022	2.91061	202.242	-7.82108	2.21971	2.21971	10.7317	10.7317	4.92712	115.169	0.0110973	3.68709
	184.53	3	72.4568	169.066	30	1.63	0.13	1.03	37.4556	0.002	37.4576	202.978	0.0108383	202.989			182.457	2.54127	184.227	-8.07301	1.76954	1.76954	10.6143	10.6143	3.13127	112.663	0.0096984	4.17676
	184.53	3	72.4568	169.066	30	1.63	0.13	0.6	33.6996	0	33.6996	182.624	0	182.624			169.655	2.27209	171.097	-8.25662	1.44145	1.44145	10.5287	10.5287	2.07778	110.854	0.00849634	4.63393
	184.53	3	72.4568	169.066	30	1.63	0.13	0.34	31.3781	0	31.3781	170.043	0	170.043			161.915	2.10933	163.158	-8.36764	1.24307	1.24307	10.477	10.477	1.54523	109.767	0.0076773	4.96696
	184.53	3	72.4568	169.066	30	1.63	0.13	0.26	30.516	0	30.516	165.371	0	165.371			159.533	2.05925	160.715	-8.4018	1.18203	1.18203	10.4611	10.4611	1.3972	109.434	0.0074093	5.08002
	184.53	3	72.4568	169.066	30	1.63	0.22	3.34	56.2628	0.281	56.5438	304.898	1.52279	306.421			254.934	3.69159	258.194	-7.08664	3.26018	3.26018	10.7782	10.7782	10.6288	116.17	0.0127884	2.91967
	184.53	3	72.4568	169.066	30	1.63	0.22	2.82	52.3009	0.1031	52.404	283.428	0.558717	283.986			239.453	3.36607	242.316	-7.30868	2.86342	2.86342	10.6748	10.6748	8.19918	113.95	0.0119582	3.17128
	184.53	3	72.4568	169.066	30	1.63	0.22	2.11	47.0517	0.052	47.1037	254.981	0.281797	255.263			218.315	2.92161	220.637	-7.61185	2.32169	2.32169	10.5335	10.5335	5.39025	110.954	0.0106346	3.60536
	184.53	3	72.4568	169.066	30	1.63	0.22	1.62	43.1135	0.0256	43.1391	233.64	0.138731	233.778			203.727	2.61487	205.675	-7.82108	1.94782	1.94782	10.436	10.436	3.79401	108.909	0.00956091	3.991
	184.53	3	72.4568	169.066	30	1.63	0.22	1.03	38.4362	0.008	38.4442	208.292	0.0433534	208.336			186.163	2.24553	187.66	-8.07301	1.49765	1.49765	10.3185	10.3185	2.24296	106.472	0.00804485	4.59514
	184.53	3	72.4568	169.066	30	1.63	0.22	0.6	34.7104	0.0005	34.7109	188.102	0.00270959	188.104			173.361	1.97635	174.531	-8.25662	1.16956	1.16956	10.233	10.233	1.36787	104.714	0.00674639	5.17771
	184.53	3	72.4568	169.066	30	1.63	0.22	0.34	32.4153	0	32.4153	175.664	0	175.664			165.621	1.81359	166.592	-8.36764	0.971181	0.971181	10.1812	10.1812	0.943192	103.658	0.00586389	5.61385
	184.53	3	72.4568	169.066	30	1.63	0.22	0.26	31.5634	0	31.5634	171.048	0	171.048			163.239	1.76351	164.149	-8.4018	0.910141	0.910141	10.1653	10.1653	0.828356	103.334	0.00557551	5.76424
	184.53	3	72.4568	169.066	30	1.63	0.35	3.34	57.1069	0.3061	57.413	309.472	1.65881	311.131			260.286	3.26441	263.154	-7.08664	2.86745	2.86745	10.3511	10.3511	8.22227	107.144	0.0110165	3.17088
	184.53	3	72.4568	169.066	30	1.63	0.35	2.82	53.1646	0.1208	53.2854	288.108	0.654636	288.763			244.805	2.93889	247.276	-7.30868	2.47069	2.47069	10.2476	10.2476	6.10431	105.013	0.0100925	3.48688
	184.53	3	72.4568	169.066	30	1.63	0.35	2.11	47.9478	0.066	48.0138	259.837	0.357665	260.195			223.668	2.49443	225.597	-7.61185	1.92896	1.92896	10.1063	10.1063	3.72089	102.137	0.00862422	4.05154
	184.53	3	72.4568	169.066	30	1.63	0.35	1.62	44.0339	0.0347	44.0686	238.627	0.188045	238.815			209.08	2.18769	210.635	-7.82108	1.55509	1.55509	10.0088	10.0088	2.41831	100.176	0.00743778	4.57504
	184.53	3	72.4568	169.066	30	1.63	0.35	1.03	39.3867	0.0132	39.3999	213.443	0.0715331	213.515			191.515	1.81835	192.62	-8.07301	1.10492	1.10492	9.89137	9.89137	1.22085	97.8392	0.00576937	5.43974
	184.53	3	72.4568	169.066	30	1.63	0.35	0.6	35.6901	0.0029	35.693	193.411	0.0157156	193.427			178.714	1.54917	179.49	-8.25662	0.776831	0.776831	9.8058	9.8058	0.603466	96.1537	0.00434679	6.32969
	184.53	3	72.4568	169.066	30	1.63	0.35	0.34	33.4182	0.0001	33.4183	181.099	0.000541917	181.1			170.973	1.38641	171.552	-8.36764	0.578451	0.578451	9.75406	9.75406	0.334605	95.1417	0.00338329	7.03546
	184.53	3	72.4568	169.066	30	1.63	0.35	0.26	32.5749	0	32.5749	176.529	0	176.529			168.591	1.33633	169.109	-8.4018	0.517411	0.517411	9.73814	9.73814	0.267714	94.8313	0.00306902	7.2872
	184.53	3	72.4568	169.066	30	1.63	0.47	3.34	57.855	0.3289	58.1839	313.526	1.78237	315.309			265.227	2.87009	267.732	-7.08664	2.50493	2.50493	9.95674	9.95674	6.27468	99.1366	0.00944449	3.46913
	184.53	3	72.4568	169.066	30	1.63	0.47	2.82	53.9303	0.1378	54.0681	292.258	0.746762	293.004			249.746	2.54457	251.854	-7.30868	2.10817	2.10817	9.85326	9.85326	4.44438	97.0867	0.00844126	3.87226
	184.53	3	72.4568	169.066	30	1.63	0.47	2.11	48.7426	0.0796	48.8222	264.145	0.431366	264.576			228.608	2.10011	230.175	-7.61185	1.56644	1.56644	9.71197	9.71197	2.45374	94.3223	0.00685207	4.6245
	184.53	3	72.4568	169.066	30	1.63	0.47	1.62	44.8505	0.0443	44.8948	243.053	0.240069	243.293			214.021	1.79337	215.213	-7.82108	1.19257	1.19257	9.61446	9.61446	1.42223	92.4378	0.00557222	5.3611
	184.53	3	72.4568	169.066	30	1.63	0.47	1.03	40.2302	0.0192	40.2494	218.014	0.104048	218.118			196.456	1.42403	197.198	-8.07301	0.742401	0.742401	9.49705	9.49705	0.551159	90.1939	0.00377897	6.66912
	184.53	3	72.4568	169.066	30	1.63	0.47	0.6	36.5581	0.0065	36.5646	198.115	0.0352246	198.15			183.654	1.15485	184.069	-8.25662	0.414311	0.414311	9.41148	9.41148	0.171653	88.5759	0.00225593	8.1495
	184.53	3	72.4568	169.066	30	1.63	0.47	0.34	34.3061	0.0015	34.3076	185.911	0.00812876	185.919			175.914	0.992094	176.13	-8.36764	0.215931	0.215931	9.35974	9.35974	0.0466261	87.6047	0.00122748	9.43433
	184.53	3	72.4568	169.066	30	1.63	0.47	0.26	33.4696	0.0011	33.4707	181.378	0.00596109	181.384			173.532	0.942014	173.687	-8.4018	0.154891	0.154891	9.34382	9.34382	0.0239912	87.3069	0.000892577	9.91898
	184.53	3	72.4568	169.066	30	2.8	0.13	3.34	63.2985	0.2454	63.5439	343.026	1.32987	344.355			291.525	4.92333	294.582	-6.30742	3.05705	3.05705	11.2308	11.2308	9.34556	126.13	0.0104864	2.28113
	184.53	3	72.4568	169.066	30	2.8	0.13	2.82	59.6522	0.0756	59.7278	323.266	0.409689	323.675			276.044	4.59781	278.705	-6.52946	2.66029	2.66029	11.1273	11.1273	7.07715	123.816	0.00963719	2.42012
	184.53	3	72.4568	169.066	30	2.8	0.13	2.11	55.1167	0.0372	55.1539	298.687	0.201593	298.889			254.907	4.15335	257.025	-6.83263	2.11856	2.11856	10.986	10.986	4.4883	120.692	0.00831112	2.64509
	184.53	3	72.4568	169.066	30	2.8	0.13	1.62	51.6905	0.0168	51.7073	280.12	0.0910421	280.211			240.319	3.84661	242.064	-7.04186	1.74469	1.74469	10.8885	10.8885	3.04395	118.559	0.00725989	2.83067
	184.53	3	72.4568	169.066	30	2.8	0.13	1.03	47.7436	0.0041	47.7477	258.731	0.0222186	258.753			222.754	3.47727	224.049	-7.29379	1.29452	1.29452	10.7711	10.7711	1.67578	116.016	0.00581143	3.09756
	184.53	3	72.4568	169.066	30	2.8	0.13	0.6	44.6236	0	44.6236	241.823	0	241.823			209.953	3.20809	210.919	-7.4774	0.966431	0.966431	10.6855	10.6855	0.933988	114.18	0.00460309	3.33079
	184.53	3	72.4568	169.066	30	2.8	0.13	0.34	42.7088	0	42.7088	231.446	0	231.446			202.212	3.04533	202.98	-7.58842	0.768051	0.768051	10.6338	10.6338	0.589902	113.077	0.00379824	3.49182
	184.53	3	72.4568	169.066	30	2.8	0.13	0.26	41.9992	0	41.9992	227.601	0	227.601			199.83	2.99525	200.537	-7.62258	0.707011	0.707011	10.6178	10.6178	0.499864	112.738	0.00353805	3.54489
	184.53	3	72.4568	169.066	30	2.8	0.22	3.34	64.1103	0.281	64.3913	347.425	1.52279	348.948			295.231	4.62759	298.016	-6.30742	2.78516	2.78516	10.935	10.935	7.75712	119.575	0.00943385	2.363
	184.53	3	72.4568	169.066	30	2.8	0.22	2.82	60.4758	0.0984	60.5742	327.729	0.533247	328.262			279.75	4.30207	282.138	-6.52946	2.3884	2.3884	10.8315	10.8315	5.70446	117.322	0.00853763	2.51775
	184.53	3	72.4568	169.066	30	2.8	0.22	2.11	55.9587	0.0535	56.0122	303.25	0.289926	303.54			258.612	3.85761	260.459	-6.83263	1.84667	1.84667	10.6902	10.6902	3.41019	114.281	0.00714069	2.77121
	184.53	3	72.4568	169.066	30	2.8	0.22	1.62	52.544	0.027	52.571	284.745	0.146318	284.891			244.025	3.55087	245.497	-7.04186	1.4728	1.4728	10.5927	10.5927	2.16914	112.206	0.00603546	2.98314
	184.53	3	72.4568	169.066	30	2.8	0.22	1.03	48.6119	0.0102	48.6221	263.436	0.0552756	263.492			226.46	3.18153	227.482	-7.29379	1.02263	1.02263	10.4753	10.4753	1.04577	109.733	0.00451573	3.29254
	184.53	3	72.4568	169.066	30	2.8	0.22	0.6	45.5089	0.0019	45.5108	246.621	0.0102964	246.631			213.658	2.91235	214.353	-7.4774	0.694541	0.694541	10.3898	10.3898	0.482387	107.947	0.00325071	3.56748
	184.53	3	72.4568	169.066	30	2.8	0.22	0.34	43.6074	0	43.6074	236.316	0	236.316			205.918	2.74959	206.414	-7.58842	0.496161	0.496161	10.338	10.338	0.246176	106.875	0.00240951	3.75983
	184.53	3	72.4568	169.066	30	2.8	0.22	0.26	42.9018	0	42.9018	232.492	0	232.492			203.536	2.69951	203.971	-7.62258	0.435121	0.435121	10.3221	10.3221	0.18933	106.546	0.00213781	3.82369
	184.53	3	72.4568	169.066	30	2.8	0.35	3.34	64.8866	0.3059	65.1925	351.632	1.65773	353.289			300.583	4.20041	302.976	-6.30742	2.39243	2.39243	10.5078	10.5078	5.72373	110.415	0.0079593	2.50162
	184.53	3	72.4568	169.066	30	2.8	0.35	2.82	61.2641	0.115	61.3791	332.001	0.623205	332.624			285.102	3.87489	287.098	-6.52946	1.99567	1.99567	10.4044	10.4044	3.9827	108.251	0.00699984	2.68507
	184.53	3	72.4568	169.066	30	2.8	0.35	2.11	56.7689	0.0665	56.8354	307.64	0.360375	308.001			263.965	3.43043	265.419	-6.83263	1.45394	1.45394	10.2631	10.2631	2.11394	105.331	0.00550808	2.99177
	184.53	3	72.4568	169.066	30	2.8	0.35	1.62	53.3687	0.0356	53.4043	289.214	0.192923	289.407			249.377	3.12369	250.457	-7.04186	1.08007	1.08007	10.1656	10.1656	1.16655	103.339	0.00433107	3.25434
	184.53	3	72.4568	169.066	30	2.8	0.35	1.03	49.4543	0.0154	49.4697	268.001	0.0834553	268.085			231.812	2.75435	232.442	-7.29379	0.629901	0.629901	10.0481	10.0481	0.396775	100.965	0.00271729	3.6481
	184.53	3	72.4568	169.066	30	2.8	0.35	0.6	46.3674	0.0053	46.3727	251.273	0.0287216	251.302			219.011	2.48517	219.312	-7.4774	0.301811	0.301811	9.96258	9.96258	0.0910898	99.253	0.00137806	4.00881
	184.53	3	72.4568	169.066	30	2.8	0.35	0.34	44.4787	0.001	44.4797	241.038	0.00541917	241.043			211.27	2.32241	211.374	-7.58842	0.103431	0.103431	9.91084	9.91084	0.0106979	98.2247	0.000489566	4.26747
	184.53	3	72.4568	169.066	30	2.8	0.35	0.26	43.7763	0.0008	43.7771	237.231	0.00433534	237.236			208.889	2.27233	208.931	-7.62258	0.0423908	0.0423908	9.89492	9.89492	0.00179698	97.9094	0.000202935	4.35452
	184.53	3	72.4568	169.066	30	2.8	0.47	3.34	65.5755	0.3287	65.9042	355.365	1.78128	357.146			305.524	3.80609	307.554	-6.30742	2.02991	2.02991	10.1135	10.1135	4.12054	102.283	0.00664403	2.65719
	184.53	3	72.4568	169.066	30	2.8	0.47	2.82	61.9643	0.1308	62.0951	335.795	0.708828	336.504			290.043	3.48057	291.676	-6.52946	1.63315	1.63315	10.01	10.01	2.66718	100.201	0.00563072	2.87597
	184.53	3	72.4568	169.066	30	2.8	0.47	2.11	57.4887	0.079	57.5677	311.541	0.428115	311.969			268.906	3.03611	269.997	-6.83263	1.09142	1.09142	9.86875	9.86875	1.1912	97.3922	0.00405875	3.25045
	184.53	3	72.4568	169.066	30	2.8	0.47	1.62	54.1023	0.0449	54.1472	293.19	0.243321	293.433			254.318	2.72937	255.035	-7.04186	0.717551	0.717551	9.77124	9.77124	0.514879	95.4771	0.00282147	3.58003
	184.53	3	72.4568	169.066	30	2.8	0.47	1.03	50.2039	0.0212	50.2251	272.064	0.114886	272.179			236.753	2.36003	237.02	-7.29379	0.267381	0.267381	9.65383	9.65383	0.0714925	93.1964	0.00112937	4.09055
	184.53	3	72.4568	169.066	30	2.8	0.47	0.6	47.1302	0.0091	47.1393	255.407	0.0493145	255.456			223.951	2.09085	223.891	-7.4774	0.0607092	0.0607092	9.56826	9.56826	0.00368561	91.5516	0.000271082	4.57624
	184.53	3	72.4568	169.066	30	2.8	0.47	0.34	45.2521	0.0035	45.2556	245.229	0.0189671	245.248			216.211	1.92809	215.952	-7.58842	0.259089	0.259089	9.51652	9.51652	0.0671272	90.5641	0.00119832	4.93571
	184.53	3	72.4568	169.066	30	2.8	0.47	0.26	44.5527	0.0029	44.5556	241.439	0.0157156	241.455			213.829	1.87801	213.509	-7.62258	0.320129	0.320129	9.5006	9.5006	0.102483	90.2614	0.00149713	5.05885
	184.53	3	72.4568	169.066	30	3.32	0.13	3.34	63.6704	0.289	63.9594	345.041	1.56614	346.607			309.435	5.33933	312.281	-5.9611	2.84593	2.84593	11.3004	11.3004	8.09932	127.7	0.00919719	2.11645
	184.53	3	72.4568	169.066	30	3.32	0.13	2.82	60.0113	0.0974	60.1087	325.212	0.527827	325.739			293.954	5.01381	296.403	-6.18314	2.44917	2.44917	11.197	11.197	5.99844	125.372	0.00833181	2.23322
	184.53	3	72.4568	169.066	30	3.32	0.13	2.11	55.4667	0.0519	55.5186	300.584	0.281255	300.865			272.817	4.56935	274.724	-6.48631	1.90744	1.90744	11.0557	11.0557	3.63833	122.228	0.00699166	2.41953
	184.53	3	72.4568	169.066	30	3.32	0.13	1.62	52.0281	0.0247	52.0528	281.949	0.133854	282.083			258.229	4.26261	259.762	-6.69554	1.53357	1.53357	10.9582	10.9582	2.35184	120.081	0.0059388	2.57076
	184.53	3	72.4568	169.066	30	3.32	0.13	1.03	48.0644	0.0081	48.0725	260.469	0.0438953	260.513			240.664	3.89327	241.747	-6.94747	1.0834	1.0834	10.8407	10.8407	1.17376	117.522	0.00450172	2.78448
	184.53	3	72.4568	169.066	30	3.32	0.13	0.6	44.9257	0.0008	44.9265	243.46	0.00433534	243.464			227.862	3.62409	228.618	-7.13108	0.755311	0.755311	10.7552	10.7552	0.570494	115.674	0.00331477	2.96769
	184.53	3	72.4568	169.066	30	3.32	0.13	0.34	42.9954	0	42.9954	233	0	233			220.122	3.46133	220.679	-7.2421	0.556931	0.556931	10.7034	10.7034	0.310172	114.564	0.0025301	3.09229
	184.53	3	72.4568	169.066	30	3.32	0.13	0.26	42.2734	0	42.2734	229.087	0	229.087			217.74	3.41125	218.236	-7.27626	0.495891	0.495891	10.6875	10.6875	0.245908	114.223	0.00227744	3.13302
	184.53	3	72.4568	169.066	30	3.32	0.22	3.34	64.4817	0.3269	64.8086	349.437	1.77153	351.209			313.141	5.04359	315.715	-5.9611	2.57404	2.57404	11.0047	11.0047	6.62569	121.103	0.00822008	2.18192
	184.53	3	72.4568	169.066	30	3.32	0.22	2.82	60.836	0.1233	60.9593	329.681	0.668184	330.349			297.66	4.71807	299.837	-6.18314	2.17728	2.17728	10.9012	10.9012	4.74055	118.837	0.00731467	2.31052
	184.53	3	72.4568	169.066	30	3.32	0.22	2.11	56.3117	0.0714	56.3831	305.163	0.386929	305.55			276.522	4.27361	278.158	-6.48631	1.63555	1.63555	10.7599	10.7599	2.67503	115.776	0.00591472	2.51776
	184.53	3	72.4568	169.066	30	3.32	0.22	1.62	52.8862	0.0375	52.9237	286.599	0.203219	286.803			261.934	3.96687	263.196	-6.69554	1.26168	1.26168	10.6624	10.6624	1.59184	113.687	0.00481678	2.68786
	184.53	3	72.4568	169.066	30	3.32	0.22	1.03	48.9387	0.016	48.9547	265.207	0.0867068	265.294			244.37	3.59753	245.181	-6.94747	0.811511	0.811511	10.545	10.545	0.65855	111.197	0.00332083	2.93118
	184.53	3	72.4568	169.066	30	3.32	0.22	0.6	45.8172	0.0051	45.8223	248.291	0.0276378	248.319			231.568	3.32835	232.051	-7.13108	0.483421	0.483421	10.4594	10.4594	0.233696	109.4	0.0020876	3.14253
	184.53	3	72.4568	169.066	30	3.32	0.22	0.34	43.9019	0.0008	43.9027	237.912	0.00433534	237.916			223.828	3.16559	224.113	-7.2421	0.285041	0.285041	10.4077	10.4077	0.0812483	108.32	0.00127348	3.28776
	184.53	3	72.4568	169.066	30	3.32	0.22	0.26	43.1845	0.0006	43.1851	234.024	0.0032515	234.028			221.446	3.11551	221.67	-7.27626	0.224001	0.224001	10.3918	10.3918	0.0501764	107.989	0.00101154	3.33549
	184.53	3	72.4568	169.066	30	3.32	0.35	3.34	65.2571	0.3531	65.6102	353.64	1.91351	355.553			318.493	4.61641	320.674	-5.9611	2.18131	2.18131	10.5775	10.5775	4.75812	111.884	0.00684885	2.29128
	184.53	3	72.4568	169.066	30	3.32	0.35	2.82	61.6245	0.1416	61.7661	333.954	0.767355	334.721			303.012	4.29089	304.797	-6.18314	1.78455	1.78455	10.474	10.474	3.18462	109.705	0.00588937	2.44099
	184.53	3	72.4568	169.066	30	3.32	0.35	2.11	57.1233	0.0862	57.2095	309.561	0.467133	310.028			281.875	3.84643	283.118	-6.48631	1.24282	1.24282	10.3327	10.3327	1.5446	106.766	0.00440912	2.68632
	184.53	3	72.4568	169.066	30	3.32	0.35	1.62	53.7143	0.0485	53.7628	291.087	0.26283	291.35			267.287	3.53969	268.156	-6.69554	0.868951	0.868951	10.2352	10.2352	0.755075	104.76	0.003251	2.89156
	184.53	3	72.4568	169.066	30	3.32	0.35	1.03	49.786	0.0227	49.8087	269.799	0.123015	269.922			249.722	3.17035	250.141	-6.94747	0.418781	0.418781	10.1178	10.1178	0.175377	102.37	0.00167699	3.19139
	184.53	3	72.4568	169.066	30	3.32	0.35	0.6	46.6813	0.0094	46.6907	252.974	0.0509402	253.025			236.921	2.90117	237.011	-7.13108	0.0906908	0.0906908	10.0323	10.0323	0.00822482	100.646	0.00038279	3.458
	184.53	3	72.4568	169.066	30	3.32	0.35	0.34	44.7797	0.0036	44.7833	242.669	0.019509	242.688			229.18	2.73841	229.072	-7.2421	0.107689	0.107689	9.98052	9.98052	0.011597	99.6107	0.000469889	3.64463
	184.53	3	72.4568	169.066	30	3.32	0.35	0.26	44.0665	0.0029	44.0694	238.804	0.0157156	238.82			226.798	2.68833	226.63	-7.27626	0.168729	0.168729	9.9646	9.9646	0.0284695	99.2932	0.000743961	3.70661
	184.53	3	72.4568	169.066	30	3.32	0.47	3.34	65.945	0.3769	66.3219	357.367	2.04249	359.41			323.434	4.22209	325.253	-5.9611	1.81879	1.81879	10.1832	10.1832	3.308	103.698	0.00562338	2.41188
	184.53	3	72.4568	169.066	30	3.32	0.47	2.82	62.3246	0.1589	62.4835	337.748	0.861107	338.609			307.953	3.89657	309.375	-6.18314	1.42203	1.42203	10.0797	10.0797	2.02217	101.601	0.00461769	2.58682
	184.53	3	72.4568	169.066	30	3.32	0.47	2.11	57.8442	0.1006	57.9448	313.468	0.545169	314.013			286.815	3.45211	287.696	-6.48631	0.880301	0.880301	9.93843	9.93843	0.774929	98.7724	0.00306922	2.87894
	184.53	3	72.4568	169.066	30	3.32	0.47	1.62	54.4503	0.0599	54.5102	295.076	0.324608	295.4			272.228	3.14537	272.734	-6.69554	0.506431	0.506431	9.84092	9.84092	0.256472	96.8437	0.00186032	3.1287
	184.53	3	72.4568	169.066	30	3.32	0.47	1.03	50.5392	0.0302	50.5694	273.881	0.163659	274.044			254.663	2.77603	254.719	-6.94747	0.0562608	0.0562608	9.72351	9.72351	0.00316528	94.5466	0.000220923	3.50266
	184.53	3	72.4568	169.066	30	3.32	0.47	0.6	47.4494	0.0141	47.4635	257.137	0.0764103	257.213			241.861	2.50685	241.589	-7.13108	0.271829	0.271829	9.63794	9.63794	0.0738911	92.8899	0.00112391	3.84463
	184.53	3	72.4568	169.066	30	3.32	0.47	0.34	45.5585	0.0072	45.5657	246.889	0.039018	246.928			234.121	2.34409	233.651	-7.2421	0.470209	0.470209	9.5862	9.5862	0.221097	91.8952	0.0020084	4.08951
	184.53	3	72.4568	169.066	30	3.32	0.47	0.26	44.8489	0.0063	44.8552	243.044	0.0341408	243.078			231.739	2.29401	231.208	-7.27626	0.531249	0.531249	9.57028	9.57028	0.282226	91.5902	0.00229245	4.17185
	184.53	3	72.4568	169.066	30	4.61	0.13	3.34	59.7797	0.4811	60.2608	323.957	2.60716	326.564			353.865	6.37133	356.187	-5.10196	2.32219	2.32219	11.4733	11.4733	5.39257	131.637	0.00656236	1.80077
	184.53	3	72.4568	169.066	30	4.61	0.13	2.82	55.8678	0.2136	56.0814	302.757	1.15754	303.915			338.384	6.04581	340.31	-5.324	1.92543	1.92543	11.3698	11.3698	3.70728	129.273	0.00569007	1.88061
	184.53	3	72.4568	169.066	30	4.61	0.13	2.11	50.811	0.1329	50.9439	275.354	0.720208	276.074			317.247	5.60135	318.631	-5.62717	1.3837	1.3837	11.2285	11.2285	1.91463	126.08	0.00436159	2.00461
	184.53	3	72.4568	169.066	30	4.61	0.13	1.62	46.9961	0.0744	47.0705	254.68	0.403186	255.083			302.659	5.29461	303.669	-5.8364	1.00983	1.00983	11.131	11.131	1.01976	123.9	0.00333653	2.10233
	184.53	3	72.4568	169.066	30	4.61	0.13	1.03	42.4996	0.0331	42.5327	230.313	0.179375	230.492			285.094	4.92527	285.654	-6.08833	0.559661	0.559661	11.0136	11.0136	0.31322	121.3	0.00196307	2.23614
	184.53	3	72.4568	169.066	30	4.61	0.13	0.6	38.9159	0.0113	38.9272	210.892	0.0612367	210.953			272.293	4.65609	272.524	-6.27194	0.231571	0.231571	10.928	10.928	0.053625	119.422	0.000850448	2.34704
	184.53	3	72.4568	169.066	30	4.61	0.13	0.34	36.702	0.0032	36.7052	198.894	0.0173414	198.912			264.552	4.49333	264.585	-6.38296	0.0331908	0.0331908	10.8763	10.8763	0.00110163	118.294	0.00012546	2.42054
	184.53	3	72.4568	169.066	30	4.61	0.13	0.26	35.8737	0.0025	35.8762	194.406	0.0135479	194.419			262.17	4.44325	262.143	-6.41712	0.0278492	0.0278492	10.8604	10.8604	0.000775578	117.948	0.000106226	2.44424
	184.53	3	72.4568	169.066	30	4.61	0.22	3.34	60.6368	0.5273	61.1641	328.601	2.85753	331.459			357.571	6.07559	359.621	-5.10196	2.0503	2.0503	11.1776	11.1776	4.20373	124.938	0.00573397	1.83975
	184.53	3	72.4568	169.066	30	4.61	0.22	2.82	56.7464	0.2513	56.9977	307.519	1.36184	308.88			342.09	5.75007	343.743	-5.324	1.65354	1.65354	11.0741	11.0741	2.7342	122.635	0.00483365	1.9259
	184.53	3	72.4568	169.066	30	4.61	0.22	2.11	51.7238	0.1661	51.8899	280.3	0.900125	281.2			320.952	5.30561	322.064	-5.62717	1.11181	1.11181	10.9328	10.9328	1.23612	119.526	0.0034641	2.06061
	184.53	3	72.4568	169.066	30	4.61	0.22	1.62	47.9344	0.1009	48.0353	259.765	0.546795	260.312			306.365	4.99887	307.103	-5.8364	0.737941	0.737941	10.8353	10.8353	0.544557	117.403	0.0024087	2.16754
	184.53	3	72.4568	169.066	30	4.61	0.22	1.03	43.4685	0.0515	43.52	235.563	0.279087	235.842			288.8	4.62953	289.087	-6.08833	0.287771	0.287771	10.7179	10.7179	0.082812	114.873	0.000996437	2.31511
	184.53	3	72.4568	169.066	30	4.61	0.22	0.6	39.9106	0.0225	39.9331	216.282	0.121931	216.404			275.998	4.36035	275.958	-6.27194	0.0403192	0.0403192	10.6323	10.6323	0.00162564	113.046	0.000146085	2.4384
	184.53	3	72.4568	169.066	30	4.61	0.22	0.34	37.7172	0.0105	37.7277	204.396	0.0569013	204.453			268.258	4.19759	268.019	-6.38296	0.238699	0.238699	10.5806	10.5806	0.0569773	111.948	0.000889813	2.52062
	184.53	3	72.4568	169.066	30	4.61	0.22	0.26	36.8994	0.0094	36.9088	199.964	0.0509402	200.015			265.876	4.14751	265.576	-6.41712	0.299739	0.299739	10.5646	10.5646	0.0898436	111.612	0.00112736	2.54722
	184.53	3	72.4568	169.066	30	4.61	0.35	3.34	61.4544	0.5584	62.0128	333.032	3.02607	336.058			362.923	5.64841	364.581	-5.10196	1.65757	1.65757	10.7504	10.7504	2.74754	115.571	0.00456728	1.90326
	184.53	3	72.4568	169.066	30	4.61	0.35	2.82	57.5844	0.2765	57.8609	312.06	1.4984	313.558			347.442	5.32289	348.703	-5.324	1.26081	1.26081	10.6469	10.6469	1.58964	113.356	0.00362884	2.00021
	184.53	3	72.4568	169.066	30	4.61	0.35	2.11	52.5957	0.1891	52.7848	285.025	1.02477	286.05			326.305	4.87843	327.024	-5.62717	0.719081	0.719081	10.5056	10.5056	0.517077	110.368	0.00220371	2.15348
	184.53	3	72.4568	169.066	30	4.61	0.35	1.62	48.8324	0.1206	48.953	264.631	0.653552	265.285			311.717	4.57169	312.062	-5.8364	0.345211	0.345211	10.4081	10.4081	0.11917	108.329	0.00110745	2.27664
	184.53	3	72.4568	169.066	30	4.61	0.35	1.03	44.3998	0.0672	44.467	240.61	0.364168	240.974			294.152	4.20235	294.047	-6.08833	0.104959	0.104959	10.2907	10.2907	0.0110164	105.898	0.000356819	2.44879
	184.53	3	72.4568	169.066	30	4.61	0.35	0.6	40.8707	0.0327	40.9034	221.485	0.177207	221.663			281.351	3.93317	280.918	-6.27194	0.433049	0.433049	10.2051	10.2051	0.187532	104.144	0.00153918	2.59463
	184.53	3	72.4568	169.066	30	4.61	0.35	0.34	38.6981	0.0177	38.7158	209.712	0.0959194	209.808			273.61	3.77041	272.979	-6.38296	0.631429	0.631429	10.1534	10.1534	0.398703	103.091	0.00230777	2.69291
	184.53	3	72.4568	169.066	30	4.61	0.35	0.26	37.8895	0.0162	37.9057	205.33	0.0877906	205.418			271.229	3.72033	270.536	-6.41712	0.692469	0.692469	10.1375	10.1375	0.479514	102.768	0.00255308	2.72488
	184.53	3	72.4568	169.066	30	4.61	0.47	3.34	62.1788	0.5865	62.7653	336.958	3.17834	340.136			367.864	5.25409	369.159	-5.10196	1.29505	1.29505	10.3561	10.3561	1.67716	107.248	0.00352046	1.97105
	184.53	3	72.4568	169.066	30	4.61	0.47	2.82	58.3269	0.2995	58.6264	316.084	1.62304	317.707			352.383	4.92857	353.281	-5.324	0.898291	0.898291	10.2526	10.2526	0.806926	105.115	0.00254919	2.08023
	184.53	3	72.4568	169.066	30	4.61	0.47	2.11	53.3683	0.2106	53.5789	289.212	1.14128	290.353			331.246	4.48411	331.602	-5.62717	0.356561	0.356561	10.1113	10.1113	0.127136	102.238	0.00107642	2.25491
	184.53	3	72.4568	169.066	30	4.61	0.47	1.62	49.6281	0.1396	49.7677	268.943	0.756517	269.7			316.658	4.17737	316.641	-5.8364	0.0173092	0.0173092	10.0138	10.0138	0.000299608	100.276	5.46622e-05	2.39715
	184.53	3	72.4568	169.066	30	4.61	0.47	1.03	45.225	0.0826	45.3076	245.082	0.447624	245.53			299.093	3.80803	298.625	-6.08833	0.467479	0.467479	9.89637	9.89637	0.218537	97.9381	0.00156299	2.59881
	184.53	3	72.4568	169.066	30	4.61	0.47	0.6	41.7215	0.0446	41.7661	226.096	0.241695	226.338			286.291	3.53885	285.496	-6.27194	0.795569	0.795569	9.8108	9.8108	0.63293	96.2518	0.00277888	2.77231
	184.53	3	72.4568	169.066	30	4.61	0.47	0.34	39.5663	0.0258	39.5921	214.417	0.139815	214.556			278.551	3.37609	277.557	-6.38296	0.993949	0.993949	9.75906	9.75906	0.987935	95.2392	0.00356828	2.89064
	184.53	3	72.4568	169.066	30	4.61	0.47	0.26	38.7656	0.0239	38.7895	210.077	0.129518	210.207			276.169	3.32601	275.114	-6.41712	1.05499	1.05499	9.74314	9.74314	1.113	94.9287	0.00382008	2.92937
	184.53	3	72.4568	169.066	30	5.6	0.13	3.34	70.6124	0.5035	71.1159	382.661	2.72855	385.389			387.963	7.16333	389.883	-4.44262	1.92025	1.92025	11.606	11.606	3.68736	134.698	0.00494958	1.62019
	184.53	3	72.4568	169.066	30	5.6	0.13	2.82	67.0894	0.223	67.3124	363.569	1.20848	364.778			372.482	6.83781	374.005	-4.66466	1.52349	1.52349	11.5025	11.5025	2.32102	132.307	0.00409011	1.68219
	184.53	3	72.4568	169.066	30	5.6	0.13	2.11	62.8823	0.1589	63.0412	340.77	0.861107	341.631			351.344	6.39335	352.326	-4.96783	0.981761	0.981761	11.3612	11.3612	0.963854	129.077	0.0027943	1.77703
	184.53	3	72.4568	169.066	30	5.6	0.13	1.62	59.6495	0.0999	59.7494	323.251	0.541375	323.792			336.757	6.08661	337.365	-5.17706	0.607891	0.607891	11.2637	11.2637	0.369531	126.87	0.00180513	1.85057
	184.53	3	72.4568	169.066	30	5.6	0.13	1.03	55.966	0.0619	56.0279	303.289	0.335447	303.625			319.192	5.71727	319.349	-5.42899	0.157721	0.157721	11.1463	11.1463	0.0248759	124.239	0.000494126	1.94958
	184.53	3	72.4568	169.066	30	5.6	0.13	0.6	53.0291	0.034	53.0631	287.374	0.184252	287.558			306.39	5.44809	306.22	-5.6126	0.170369	0.170369	11.0607	11.0607	0.0290257	122.339	0.000556053	2.0302
	184.53	3	72.4568	169.066	30	5.6	0.13	0.34	51.2123	0.0184	51.2307	277.528	0.0997128	277.628			298.65	5.28533	298.281	-5.72362	0.368749	0.368749	11.009	11.009	0.135976	121.197	0.00123472	2.08293
	184.53	3	72.4568	169.066	30	5.6	0.13	0.26	50.5028	0.0168	50.5196	273.683	0.0910421	273.774			296.268	5.23525	295.838	-5.75778	0.429789	0.429789	10.993	10.993	0.184719	120.847	0.00145068	2.09981
	184.53	3	72.4568	169.066	30	5.6	0.22	3.34	71.3848	0.547	71.9318	386.847	2.96429	389.811			391.668	6.86759	393.317	-4.44262	1.64836	1.64836	11.3102	11.3102	2.71709	127.921	0.00420856	1.6469
	184.53	3	72.4568	169.066	30	5.6	0.22	2.82	67.8758	0.2577	68.1335	367.831	1.39652	369.227			376.187	6.54207	377.439	-4.66466	1.2516	1.2516	11.2067	11.2067	1.5665	125.591	0.00332707	1.71303
	184.53	3	72.4568	169.066	30	5.6	0.22	2.11	63.691	0.1899	63.8809	345.153	1.0291	346.182			355.05	6.09761	355.76	-4.96783	0.709871	0.709871	11.0654	11.0654	0.503917	122.444	0.00199935	1.81472
	184.53	3	72.4568	169.066	30	5.6	0.22	1.62	60.475	0.1264	60.6014	327.724	0.684983	328.409			340.462	5.79087	340.798	-5.17706	0.336001	0.336001	10.9679	10.9679	0.112897	120.296	0.000986896	1.894
	184.53	3	72.4568	169.066	30	5.6	0.22	1.03	56.811	0.0832	56.8942	307.869	0.450875	308.32			322.897	5.42153	322.783	-5.42899	0.114169	0.114169	10.8505	10.8505	0.0130346	117.734	0.000353577	2.00138
	184.53	3	72.4568	169.066	30	5.6	0.22	0.6	53.8923	0.0503	53.9426	292.052	0.272584	292.324			310.096	5.15235	309.654	-5.6126	0.442259	0.442259	10.765	10.765	0.195593	115.884	0.0014262	2.08933
	184.53	3	72.4568	169.066	30	5.6	0.22	0.34	52.0892	0.0308	52.12	282.28	0.166911	282.447			302.355	4.98959	301.715	-5.72362	0.640639	0.640639	10.7132	10.7132	0.410419	114.773	0.00211883	2.14711
	184.53	3	72.4568	169.066	30	5.6	0.22	0.26	51.3859	0.0287	51.4146	278.469	0.15553	278.625			299.974	4.93951	299.272	-5.75778	0.701679	0.701679	10.6973	10.6973	0.492354	114.432	0.00233914	2.16566
	184.53	3	72.4568	169.066	30	5.6	0.35	3.34	72.1222	0.5772	72.6994	390.843	3.12795	393.971			397.021	6.44041	398.276	-4.44262	1.25563	1.25563	10.883	10.883	1.57661	118.441	0.00316263	1.6898
	184.53	3	72.4568	169.066	30	5.6	0.35	2.82	68.6266	0.2814	68.908	371.899	1.52496	373.424			381.54	6.11489	382.399	-4.66466	0.858871	0.858871	10.7796	10.7796	0.737659	116.199	0.00225106	1.76284
	184.53	3	72.4568	169.066	30	5.6	0.35	2.11	64.4657	0.2119	64.6776	349.351	1.14832	350.499			360.402	5.67043	360.72	-4.96783	0.317141	0.317141	10.6383	10.6383	0.100578	113.173	0.000879963	1.87609
	184.53	3	72.4568	169.066	30	5.6	0.35	1.62	61.2677	0.146	61.4137	332.02	0.791199	332.811			345.815	5.36369	345.758	-5.17706	0.0567292	0.0567292	10.5408	10.5408	0.0032182	111.108	0.000164045	1.96521
	184.53	3	72.4568	169.066	30	5.6	0.35	1.03	57.6262	0.1003	57.7265	312.286	0.543543	312.83			328.25	4.99435	327.743	-5.42899	0.506899	0.506899	10.4233	10.4233	0.256947	108.646	0.00154425	2.08703
	184.53	3	72.4568	169.066	30	5.6	0.35	0.6	54.7267	0.0643	54.791	296.573	0.348453	296.922			315.448	4.72517	314.613	-5.6126	0.834989	0.834989	10.3378	10.3378	0.697207	106.87	0.00264699	2.18781
	184.53	3	72.4568	169.066	30	5.6	0.35	0.34	52.9367	0.0419	52.9786	286.873	0.227063	287.1			307.708	4.56241	306.674	-5.72362	1.03337	1.03337	10.286	10.286	1.06785	105.803	0.00335828	2.25452
	184.53	3	72.4568	169.066	30	5.6	0.35	0.26	52.2386	0.0395	52.2781	283.09	0.214057	283.304			305.326	4.51233	304.232	-5.75778	1.09441	1.09441	10.2701	10.2701	1.19773	105.475	0.00358439	2.27601
	184.53	3	72.4568	169.066	30	5.6	0.47	3.34	72.7764	0.6044	73.3808	394.388	3.27535	397.663			401.962	6.04609	402.855	-4.44262	0.893111	0.893111	10.4887	10.4887	0.797647	110.013	0.00222188	1.73479
	184.53	3	72.4568	169.066	30	5.6	0.47	2.82	69.2927	0.303	69.5957	375.509	1.64201	377.151			386.481	5.72057	386.977	-4.66466	0.496351	0.496351	10.3852	10.3852	0.246364	107.853	0.00128428	1.81542
	184.53	3	72.4568	169.066	30	5.6	0.47	2.11	65.1531	0.2324	65.3855	353.076	1.25942	354.335			365.343	5.27611	365.298	-4.96783	0.0453792	0.0453792	10.2439	10.2439	0.00205927	104.938	0.00012421	1.94157
	184.53	3	72.4568	169.066	30	5.6	0.47	1.62	61.9713	0.1643	62.1356	335.833	0.89037	336.724			350.755	4.96937	350.336	-5.17706	0.419249	0.419249	10.1464	10.1464	0.17577	102.95	0.00119527	2.04179
	184.53	3	72.4568	169.066	30	5.6	0.47	1.03	58.35	0.1171	58.4671	316.209	0.634585	316.843			333.191	4.60003	332.321	-5.42899	0.869419	0.869419	10.029	10.029	0.75589	100.581	0.00260938	2.18021
	184.53	3	72.4568	169.066	30	5.6	0.47	0.6	55.4673	0.0784	55.5457	300.587	0.424863	301.012			320.389	4.33085	319.192	-5.6126	1.19751	1.19751	9.94346	9.94346	1.43403	98.8724	0.00373767	2.29596
	184.53	3	72.4568	169.066	30	5.6	0.47	0.34	53.6886	0.054	53.7426	290.948	0.292635	291.24			312.649	4.16809	311.253	-5.72362	1.39589	1.39589	9.89172	9.89172	1.94851	97.8461	0.00446472	2.3732
	184.53	3	72.4568	169.066	30	5.6	0.47	0.26	52.9947	0.0512	53.0459	287.187	0.277462	287.465			310.267	4.11801	308.81	-5.75778	1.45693	1.45693	9.8758	9.8758	2.12264	97.5314	0.00469573	2.39819
	184.53	3	120.761	120.761	50	0.97	0.13	3.34	48.8293	0.1128	48.9421	264.614	0.611283	265.226			299.082	2.53669	302.565	0.974428	3.48348	3.48348	1.56226	1.56226	12.1346	2.44066	0.0116473	0.615866
	184.53	3	120.761	120.761	50	0.97	0.13	2.82	45.9087	0.0341	45.9428	248.787	0.184794	248.972			283.601	2.21117	286.687	0.752388	3.08672	3.08672	1.45878	1.45878	9.52783	2.12804	0.010884	0.659733
	184.53	3	120.761	120.761	50	0.97	0.13	2.11	42.0196	0.0158	42.0354	227.711	0.0856229	227.797			262.463	1.76671	265.008	0.449218	2.54499	2.54499	1.31749	1.31749	6.47697	1.73579	0.00969655	0.745732
	184.53	3	120.761	120.761	50	0.97	0.13	1.62	39.0859	0.0061	39.092	211.813	0.033057	211.846			247.875	1.45997	250.047	0.239988	2.17112	2.17112	1.21998	1.21998	4.71376	1.48836	0.00875891	0.835621
	184.53	3	120.761	120.761	50	0.97	0.13	1.03	35.5721	0.0003	35.5724	192.771	0.00162575	192.773			230.311	1.09063	232.031	-0.011942	1.72095	1.72095	1.10257	1.10257	2.96166	1.21567	0.0074723	1.01095
	184.53	3	120.761	120.761	50	0.97	0.13	0.6	32.7204	0	32.7204	177.318	0	177.318			217.509	0.82145	218.902	-0.195552	1.39286	1.39286	1.017	1.017	1.94006	1.03429	0.00640368	1.23806
	184.53	3	120.761	120.761	50	0.97	0.13	0.34	30.9221	0	30.9221	167.572	0	167.572			209.769	0.65869	210.963	-0.306572	1.19448	1.19448	0.965262	0.965262	1.42678	0.931731	0.00569427	1.46543
	184.53	3	120.761	120.761	50	0.97	0.13	0.26	30.2385	0	30.2385	163.868	0	163.868			207.387	0.60861	208.52	-0.340732	1.13344	1.13344	0.949342	0.949342	1.28468	0.90125	0.00546534	1.55985
	184.53	3	120.761	120.761	50	0.97	0.22	3.34	49.7317	0.1414	49.8731	269.505	0.766271	270.271			302.787	2.24095	305.999	0.974428	3.21159	3.21159	1.26652	1.26652	10.3143	1.60408	0.0106068	0.565172
	184.53	3	120.761	120.761	50	0.97	0.22	2.82	46.8239	0.0509	46.8748	253.747	0.275836	254.023			287.306	1.91543	290.121	0.752388	2.81483	2.81483	1.16304	1.16304	7.92326	1.35267	0.00979731	0.607196
	184.53	3	120.761	120.761	50	0.97	0.22	2.11	42.958	0.0267	42.9847	232.797	0.144692	232.942			266.169	1.47097	268.442	0.449218	2.2731	2.2731	1.02175	1.02175	5.16698	1.04398	0.00854007	0.694611
	184.53	3	120.761	120.761	50	0.97	0.22	1.62	40.0443	0.0139	40.0582	217.007	0.0753265	217.082			251.581	1.16423	253.48	0.239988	1.89923	1.89923	0.924242	0.924242	3.60707	0.854223	0.00754917	0.793865
	184.53	3	120.761	120.761	50	0.97	0.22	1.03	36.5631	0.0039	36.567	198.142	0.0211348	198.163			234.016	0.79489	235.465	-0.011942	1.44906	1.44906	0.806832	0.806832	2.09977	0.650978	0.00619213	1.01502
	184.53	3	120.761	120.761	50	0.97	0.22	0.6	33.7493	0.0001	33.7494	182.893	0.000541917	182.894			221.215	0.52571	222.336	-0.195552	1.12097	1.12097	0.721262	0.721262	1.25657	0.520219	0.00506734	1.37198
	184.53	3	120.761	120.761	50	0.97	0.22	0.34	31.9856	0	31.9856	173.336	0	173.336			213.474	0.36295	214.397	-0.306572	0.922589	0.922589	0.669522	0.669522	0.85117	0.44826	0.00432178	1.84467
	184.53	3	120.761	120.761	50	0.97	0.22	0.26	31.3166	0	31.3166	169.71	0	169.71			211.092	0.31287	211.954	-0.340732	0.861549	0.861549	0.653602	0.653602	0.742266	0.427196	0.00408138	2.08905
	184.53	3	120.761	120.761	50	0.97	0.35	3.34	50.5985	0.1617	50.7602	274.202	0.87628	275.078			308.14	1.81377	310.958	0.974428	2.81886	2.81886	0.839342	0.839342	7.94596	0.704495	0.00914799	0.462761
	184.53	3	120.761	120.761	50	0.97	0.35	2.82	47.7044	0.0642	47.7686	258.518	0.347911	258.866			292.659	1.48825	295.081	0.752388	2.4221	2.4221	0.735862	0.735862	5.86656	0.541493	0.00827619	0.494448
	184.53	3	120.761	120.761	50	0.97	0.35	2.11	43.8647	0.0362	43.9009	237.71	0.196174	237.907			271.521	1.04379	273.402	0.449218	1.88037	1.88037	0.594572	0.594572	3.53579	0.353516	0.00692531	0.569628
	184.53	3	120.761	120.761	50	0.97	0.35	1.62	40.9724	0.0205	40.9929	222.037	0.111093	222.148			256.933	0.73705	258.44	0.239988	1.5065	1.5065	0.497062	0.497062	2.26954	0.247071	0.00586338	0.674394
	184.53	3	120.761	120.761	50	0.97	0.35	1.03	37.5233	0.0082	37.5315	203.345	0.0444372	203.39			239.369	0.36771	240.425	-0.011942	1.05633	1.05633	0.379652	0.379652	1.11583	0.144136	0.00441298	1.03248
	184.53	3	120.761	120.761	50	0.97	0.35	0.6	34.7447	0.0017	34.7464	188.288	0.00921259	188.297			226.567	0.09853	227.295	-0.195552	0.728239	0.728239	0.294082	0.294082	0.530332	0.0864842	0.00321423	2.9847
	184.53	3	120.761	120.761	50	0.97	0.35	0.34	33.0109	0.0001	33.011	178.892	0.000541917	178.892			218.827	-0.06423	219.356	-0.306572	0.529859	0.529859	0.242342	0.242342	0.28075	0.0587296	0.00242136	-3.77303
	184.53	3	120.761	120.761	50	0.97	0.35	0.26	32.3542	0	32.3542	175.333	0	175.333			216.445	-0.11431	216.914	-0.340732	0.468819	0.468819	0.226422	0.226422	0.219791	0.0512669	0.002166	-1.98077
	184.53	3	120.761	120.761	50	0.97	0.47	3.34	1.0067	0.1807	1.1874	5.45548	0.979245	6.43473			313.08	1.41945	315.537	0.974428	2.45634	2.45634	0.445022	0.445022	6.0336	0.198045	0.00784571	0.313517
	184.53	3	120.761	120.761	50	0.97	0.47	2.82	48.4854	0.0772	48.5626	262.751	0.41836	263.169			297.599	1.09393	299.659	0.752388	2.05958	2.05958	0.341542	0.341542	4.24186	0.116651	0.00692064	0.312216
	184.53	3	120.761	120.761	50	0.97	0.47	2.11	44.669	0.0464	44.7154	242.069	0.25145	242.32			276.462	0.64947	277.98	0.449218	1.51785	1.51785	0.200252	0.200252	2.30386	0.0401009	0.00549026	0.308331
	184.53	3	120.761	120.761	50	0.97	0.47	1.62	41.7957	0.028	41.8237	226.498	0.151737	226.65			261.874	0.34273	263.018	0.239988	1.14398	1.14398	0.102742	0.102742	1.30869	0.0105559	0.00436843	0.299775
	184.53	3	120.761	120.761	50	0.97	0.47	1.03	38.374	0.013	38.387	207.955	0.0704492	208.026			244.309	-0.02661	245.003	-0.011942	0.693809	0.693809	0.014668	0.014668	0.481371	0.00021515	0.00283988	-0.551221
	184.53	3	120.761	120.761	50	0.97	0.47	0.6	35.625	0.0048	35.6298	193.058	0.026012	193.084			231.508	-0.29579	231.874	-0.195552	0.365719	0.365719	0.100238	0.100238	0.13375	0.0100477	0.00157973	-0.338882
	184.53	3	120.761	120.761	50	0.97	0.47	0.34	33.9154	0.0013	33.9167	183.793	0.00704492	183.8			223.767	-0.45855	223.935	-0.306572	0.167339	0.167339	0.151978	0.151978	0.0280023	0.0230973	0.000747825	-0.331432
	184.53	3	120.761	120.761	50	0.97	0.47	0.26	33.2683	0.0011	33.2694	180.287	0.00596109	180.293			221.386	-0.50863	221.492	-0.340732	0.106299	0.106299	0.167898	0.167898	0.0112994	0.0281897	0.000480152	-0.330098
	184.53	3	120.761	120.761	50	1.63	0.13	3.34	62.1477	0.1023	62.25	336.789	0.554381	337.344			321.813	3.06469	325.029	1.41399	3.21552	3.21552	1.6507	1.6507	10.3396	2.72482	0.00999188	0.53862
	184.53	3	120.761	120.761	50	1.63	0.13	2.82	59.4347	0.0268	59.4615	322.087	0.145234	322.232			306.332	2.73917	309.151	1.19195	2.81876	2.81876	1.54722	1.54722	7.9454	2.3939	0.00920164	0.564851
	184.53	3	120.761	120.761	50	1.63	0.13	2.11	55.9267	0.0124	55.9391	303.076	0.0671977	303.144			285.195	2.29471	287.472	0.888778	2.27703	2.27703	1.40593	1.40593	5.18486	1.97664	0.00798411	0.612684
	184.53	3	120.761	120.761	50	1.63	0.13	1.62	53.2402	0.0037	53.2439	288.518	0.0200509	288.538			270.607	1.98797	272.51	0.679548	1.90316	1.90316	1.30842	1.30842	3.62201	1.71197	0.00703292	0.65817
	184.53	3	120.761	120.761	50	1.63	0.13	1.03	50.0712	0.0001	50.0713	271.344	0.000541917	271.345			253.042	1.61863	254.495	0.427618	1.45299	1.45299	1.19101	1.19101	2.11118	1.41851	0.00574208	0.735815
	184.53	3	120.761	120.761	50	1.63	0.13	0.6	47.5139	0	47.5139	257.486	0	257.486			240.241	1.34945	241.366	0.244008	1.1249	1.1249	1.10544	1.10544	1.2654	1.222	0.00468238	0.81918
	184.53	3	120.761	120.761	50	1.63	0.13	0.34	45.9165	0	45.9165	248.829	0	248.829			232.5	1.18669	233.427	0.132988	0.926519	0.926519	1.0537	1.0537	0.858437	1.11029	0.00398502	0.887934
	184.53	3	120.761	120.761	50	1.63	0.13	0.26	45.3058	0	45.3058	245.52	0	245.52			230.119	1.13661	230.984	0.098828	0.865479	0.865479	1.03778	1.03778	0.749054	1.07699	0.00376101	0.91305
	184.53	3	120.761	120.761	50	1.63	0.22	3.34	62.9885	0.1259	63.1144	341.346	0.682274	342.028			325.519	2.76895	328.462	1.41399	2.94363	2.94363	1.35496	1.35496	8.66495	1.83592	0.00904288	0.489341
	184.53	3	120.761	120.761	50	1.63	0.22	2.82	60.2834	0.0397	60.3231	326.686	0.215141	326.901			310.038	2.44343	312.585	1.19195	2.54687	2.54687	1.25148	1.25148	6.48654	1.56621	0.0082147	0.512182
	184.53	3	120.761	120.761	50	1.63	0.22	2.11	56.799	0.0208	56.8198	307.804	0.112719	307.916			288.901	1.99897	290.906	0.888778	2.00514	2.00514	1.11019	1.11019	4.02058	1.23253	0.00694059	0.555382
	184.53	3	120.761	120.761	50	1.63	0.22	1.62	54.1322	0.0097	54.1419	293.352	0.052566	293.404			274.313	1.69223	275.944	0.679548	1.63127	1.63127	1.01268	1.01268	2.66104	1.02552	0.00594675	0.59843
	184.53	3	120.761	120.761	50	1.63	0.22	1.03	50.9928	0.0018	50.9946	276.339	0.00975451	276.349			256.748	1.32289	257.929	0.427618	1.1811	1.1811	0.895272	0.895272	1.39499	0.801512	0.00460023	0.676755
	184.53	3	120.761	120.761	50	1.63	0.22	0.6	48.4643	0	48.4643	262.636	0	262.636			243.946	1.05371	244.799	0.244008	0.853009	0.853009	0.809702	0.809702	0.727624	0.655617	0.00349671	0.76843
	184.53	3	120.761	120.761	50	1.63	0.22	0.34	46.8883	0	46.8883	254.096	0	254.096			236.206	0.89095	236.86	0.132988	0.654629	0.654629	0.757962	0.757962	0.428539	0.574506	0.00277143	0.850735
	184.53	3	120.761	120.761	50	1.63	0.22	0.26	46.2863	0	46.2863	250.833	0	250.833			233.824	0.84087	234.418	0.098828	0.593589	0.593589	0.742042	0.742042	0.352348	0.550626	0.00253861	0.882469
	184.53	3	120.761	120.761	50	1.63	0.35	3.34	63.8009	0.1437	63.9446	345.748	0.778735	346.527			330.871	2.34177	333.422	1.41399	2.5509	2.5509	0.927782	0.927782	6.50708	0.860779	0.00770964	0.396188
	184.53	3	120.761	120.761	50	1.63	0.35	2.82	61.1051	0.0504	61.1555	331.139	0.273126	331.412			315.39	2.01625	317.545	1.19195	2.15414	2.15414	0.824302	0.824302	4.64031	0.679474	0.00683007	0.408829
	184.53	3	120.761	120.761	50	1.63	0.35	2.11	57.6447	0.0284	57.6731	312.387	0.153905	312.541			294.253	1.57179	295.865	0.888778	1.61241	1.61241	0.683012	0.683012	2.59986	0.466505	0.00547967	0.434544
	184.53	3	120.761	120.761	50	1.63	0.35	1.62	54.997	0.0147	55.0117	298.038	0.0796618	298.118			279.665	1.26505	280.904	0.679548	1.23854	1.23854	0.585502	0.585502	1.53398	0.342813	0.00442865	0.462829
	184.53	3	120.761	120.761	50	1.63	0.35	1.03	51.8864	0.0052	51.8916	281.181	0.0281797	281.21			262.1	0.89571	262.889	0.427618	0.788369	0.788369	0.468092	0.468092	0.621525	0.21911	0.00300789	0.522593
	184.53	3	120.761	120.761	50	1.63	0.35	0.6	49.3864	0.0007	49.3871	267.633	0.00379342	267.637			249.299	0.62653	249.759	0.244008	0.460279	0.460279	0.382522	0.382522	0.211857	0.146323	0.00184629	0.610541
	184.53	3	120.761	120.761	50	1.63	0.35	0.34	47.8319	0	47.8319	259.209	0	259.209			241.558	0.46377	241.82	0.132988	0.261899	0.261899	0.330782	0.330782	0.068591	0.109417	0.00108421	0.713246
	184.53	3	120.761	120.761	50	1.63	0.35	0.26	47.2373	0	47.2373	255.987	0	255.987			239.177	0.41369	239.378	0.098828	0.200859	0.200859	0.314862	0.314862	0.0403443	0.0991381	0.000839793	0.761106
	184.53	3	120.761	120.761	50	1.63	0.47	3.34	64.522	0.1603	64.6823	349.656	0.868693	350.525			335.812	1.94745	338	1.41399	2.18838	2.18838	0.533462	0.533462	4.789	0.284582	0.00651668	0.273928
	184.53	3	120.761	120.761	50	1.63	0.47	2.82	61.8347	0.0611	61.8958	335.093	0.331111	335.424			320.331	1.62193	322.123	1.19195	1.79162	1.79162	0.429982	0.429982	3.2099	0.184885	0.00559302	0.265105
	184.53	3	120.761	120.761	50	1.63	0.47	2.11	58.3956	0.037	58.4326	316.456	0.200509	316.656			299.194	1.17747	300.444	0.888778	1.24989	1.24989	0.288692	0.288692	1.56222	0.0833431	0.00417752	0.24518
	184.53	3	120.761	120.761	50	1.63	0.47	1.62	55.7644	0.0202	55.7846	302.197	0.109467	302.306			284.606	0.87073	285.482	0.679548	0.876019	0.876019	0.191182	0.191182	0.767409	0.0365506	0.00307801	0.219565
	184.53	3	120.761	120.761	50	1.63	0.47	1.03	52.6786	0.009	52.6876	285.474	0.0487726	285.523			267.041	0.50139	267.467	0.427618	0.425849	0.425849	0.073772	0.073772	0.181347	0.00544231	0.00159469	0.147135
	184.53	3	120.761	120.761	50	1.63	0.47	0.6	50.2025	0.0026	50.2051	272.056	0.0140898	272.07			254.24	0.23221	254.337	0.244008	0.0977588	0.0977588	0.011798	0.011798	0.00955678	0.000139193	0.000384515	0.0508075
	184.53	3	120.761	120.761	50	1.63	0.47	0.34	48.6669	0.0006	48.6675	263.734	0.0032515	263.738			246.499	0.06945	246.398	0.132988	0.100621	0.100621	0.063538	0.063538	0.0101246	0.00403708	0.000408201	0.914874
	184.53	3	120.761	120.761	50	1.63	0.47	0.26	48.0784	0.0004	48.0788	260.545	0.00216767	260.547			244.117	0.01937	243.956	0.098828	0.161661	0.161661	0.079458	0.079458	0.0261343	0.00631357	0.000662227	4.10212
	184.53	3	120.761	120.761	50	2.8	0.13	3.34	74.5045	0.1429	74.6474	403.753	0.7744	404.527			362.11	4.00069	364.851	2.19321	2.7405	2.7405	1.80748	1.80748	7.51033	3.26699	0.00756813	0.451793
	184.53	3	120.761	120.761	50	2.8	0.13	2.82	72.1781	0.0455	72.2236	391.146	0.246572	391.392			346.629	3.67517	348.973	1.97117	2.34374	2.34374	1.704	1.704	5.49311	2.90362	0.00676151	0.463653
	184.53	3	120.761	120.761	50	2.8	0.13	2.11	69.4865	0.0281	69.5146	376.559	0.152279	376.712			325.492	3.23071	327.294	1.668	1.80201	1.80201	1.56271	1.56271	3.24724	2.44207	0.00553626	0.483705
	184.53	3	120.761	120.761	50	2.8	0.13	1.62	67.371	0.0138	67.3848	365.095	0.0747846	365.17			310.904	2.92397	312.332	1.45877	1.42814	1.42814	1.4652	1.4652	2.03958	2.14682	0.0045935	0.5011
	184.53	3	120.761	120.761	50	2.8	0.13	1.03	65.0072	0.0053	65.0125	352.285	0.0287216	352.314			293.339	2.55463	294.317	1.20684	0.977969	0.977969	1.34779	1.34779	0.956423	1.81654	0.00333392	0.527588
	184.53	3	120.761	120.761	50	2.8	0.13	0.6	63.1211	0.001	63.1221	342.064	0.00541917	342.07			280.538	2.28545	281.188	1.02323	0.649879	0.649879	1.26222	1.26222	0.422342	1.5932	0.00231655	0.552286
	184.53	3	120.761	120.761	50	2.8	0.13	0.34	61.9513	0.0001	61.9514	335.725	0.000541917	335.725			272.797	2.12269	273.249	0.912208	0.451499	0.451499	1.21048	1.21048	0.203851	1.46527	0.00165507	0.570258
	184.53	3	120.761	120.761	50	2.8	0.13	0.26	61.4926	0	61.4926	333.239	0	333.239			270.416	2.07261	270.806	0.878048	0.390459	0.390459	1.19456	1.19456	0.152458	1.42698	0.00144392	0.576356
	184.53	3	120.761	120.761	50	2.8	0.22	3.34	75.2345	0.1679	75.4024	407.709	0.909879	408.619			365.816	3.70495	368.285	2.19321	2.46861	2.46861	1.51174	1.51174	6.09403	2.28536	0.00674823	0.408033
	184.53	3	120.761	120.761	50	2.8	0.22	2.82	72.9091	0.0603	72.9694	395.107	0.326776	395.434			350.335	3.37943	352.407	1.97117	2.07185	2.07185	1.40826	1.40826	4.29256	1.9832	0.00591391	0.416716
	184.53	3	120.761	120.761	50	2.8	0.22	2.11	70.2308	0.04	70.2708	380.593	0.216767	380.81			329.198	2.93497	330.728	1.668	1.53012	1.53012	1.26697	1.26697	2.34126	1.60522	0.00464802	0.431681
	184.53	3	120.761	120.761	50	2.8	0.22	1.62	68.1256	0.0224	68.148	369.184	0.121389	369.306			314.61	2.62823	315.766	1.45877	1.15625	1.15625	1.16946	1.16946	1.33691	1.36764	0.00367518	0.444962
	184.53	3	120.761	120.761	50	2.8	0.22	1.03	65.7775	0.0113	65.7888	356.46	0.0612367	356.521			297.045	2.25889	297.751	1.20684	0.706079	0.706079	1.05205	1.05205	0.498547	1.10681	0.00237701	0.465738
	184.53	3	120.761	120.761	50	2.8	0.22	0.6	63.9034	0.004	63.9074	346.304	0.0216767	346.325			284.243	1.98971	284.621	1.02323	0.377989	0.377989	0.966482	0.966482	0.142876	0.934087	0.00132981	0.48574
	184.53	3	120.761	120.761	50	2.8	0.22	0.34	62.7418	0.001	62.7428	340.009	0.00541917	340.014			276.503	1.82695	276.683	0.912208	0.179609	0.179609	0.914742	0.914742	0.0322593	0.836753	0.000649573	0.500694
	184.53	3	120.761	120.761	50	2.8	0.22	0.26	62.285	0.0008	62.2858	337.533	0.00433534	337.538			274.121	1.77687	274.24	0.878048	0.118569	0.118569	0.898822	0.898822	0.0140586	0.807881	0.000432541	0.505846
	184.53	3	120.761	120.761	50	2.8	0.35	3.34	75.9395	0.1868	76.1263	411.529	1.0123	412.542			371.168	3.27777	373.244	2.19321	2.07588	2.07588	1.08456	1.08456	4.30927	1.17627	0.00559282	0.330884
	184.53	3	120.761	120.761	50	2.8	0.35	2.82	73.6161	0.0721	73.6882	398.938	0.390722	399.329			355.688	2.95225	357.367	1.97117	1.67912	1.67912	0.981082	0.981082	2.81944	0.962522	0.00472077	0.332317
	184.53	3	120.761	120.761	50	2.8	0.35	2.11	70.9519	0.0498	71.0017	384.501	0.269875	384.77			334.55	2.50779	335.688	1.668	1.13739	1.13739	0.839792	0.839792	1.29365	0.705251	0.00339976	0.334873
	184.53	3	120.761	120.761	50	2.8	0.35	1.62	68.8569	0.0296	68.8865	373.147	0.160408	373.308			319.962	2.20105	320.726	1.45877	0.763519	0.763519	0.742282	0.742282	0.582961	0.550983	0.00238628	0.33724
	184.53	3	120.761	120.761	50	2.8	0.35	1.03	66.5251	0.017	66.5421	360.511	0.0921259	360.603			302.397	1.83171	302.711	1.20684	0.313349	0.313349	0.624872	0.624872	0.0981875	0.390465	0.00103622	0.341141
	184.53	3	120.761	120.761	50	2.8	0.35	0.6	64.664	0.0079	64.6719	350.425	0.0428115	350.468			289.596	1.56253	289.581	1.02323	0.0147412	0.0147412	0.539302	0.539302	0.000217303	0.290847	5.09027e-05	0.345147
	184.53	3	120.761	120.761	50	2.8	0.35	0.34	63.5109	0.0034	63.5143	344.177	0.0184252	344.195			281.855	1.39977	281.642	0.912208	0.213121	0.213121	0.487562	0.487562	0.0454206	0.237717	0.000756136	0.348316
	184.53	3	120.761	120.761	50	2.8	0.35	0.26	63.0555	0.0029	63.0584	341.709	0.0157156	341.724			279.474	1.34969	279.2	0.878048	0.274161	0.274161	0.471642	0.471642	0.0751644	0.222446	0.000980991	0.349445
	184.53	3	120.761	120.761	50	2.8	0.47	3.34	76.5663	0.2046	76.7709	414.926	1.10876	416.035			376.109	2.88345	377.823	2.19321	1.71336	1.71336	0.690242	0.690242	2.9356	0.476434	0.00455548	0.239381
	184.53	3	120.761	120.761	50	2.8	0.47	2.82	74.2452	0.0837	74.3289	402.348	0.453585	402.801			360.628	2.55793	361.945	1.97117	1.3166	1.3166	0.586762	0.586762	1.73343	0.34429	0.00365085	0.229389
	184.53	3	120.761	120.761	50	2.8	0.47	2.11	71.5934	0.0598	71.6532	387.977	0.324067	388.301			339.491	2.11347	340.266	1.668	0.774869	0.774869	0.445472	0.445472	0.600422	0.198445	0.00228244	0.210778
	184.53	3	120.761	120.761	50	2.8	0.47	1.62	69.5076	0.0374	69.545	376.674	0.202677	376.876			324.903	1.80673	325.304	1.45877	0.400999	0.400999	0.347962	0.347962	0.1608	0.121078	0.00123421	0.192592
	184.53	3	120.761	120.761	50	2.8	0.47	1.03	67.1898	0.0229	67.2127	364.113	0.124099	364.237			307.338	1.43739	307.289	1.20684	0.0491712	0.0491712	0.230552	0.230552	0.00241781	0.0531542	0.000159991	0.160396
	184.53	3	120.761	120.761	50	2.8	0.47	0.6	65.3404	0.0125	65.3529	354.091	0.0677397	354.159			294.537	1.16821	294.159	1.02323	0.377261	0.377261	0.144982	0.144982	0.142326	0.0210198	0.00128086	0.124106
	184.53	3	120.761	120.761	50	2.8	0.47	0.34	64.1951	0.0067	64.2018	347.884	0.0363085	347.921			286.796	1.00545	286.221	0.912208	0.575641	0.575641	0.093242	0.093242	0.331363	0.00869407	0.00200714	0.0927366
	184.53	3	120.761	120.761	50	2.8	0.47	0.26	63.741	0.0059	63.7469	345.424	0.0319731	345.455			284.415	0.95537	283.778	0.878048	0.636681	0.636681	0.077322	0.077322	0.405363	0.00597869	0.00223857	0.0809341
	184.53	3	120.761	120.761	50	3.32	0.13	3.34	74.9245	0.1955	75.12	406.029	1.05945	407.088			380.02	4.41669	382.55	2.53953	2.52938	2.52938	1.87716	1.87716	6.39776	3.52374	0.00665591	0.425016
	184.53	3	120.761	120.761	50	3.32	0.13	2.82	72.5685	0.0723	72.6408	393.261	0.391806	393.653			364.539	4.09117	366.672	2.31749	2.13262	2.13262	1.77368	1.77368	4.54806	3.14595	0.00585017	0.433539
	184.53	3	120.761	120.761	50	3.32	0.13	2.11	69.8762	0.0503	69.9265	378.671	0.272584	378.944			343.402	3.64671	344.993	2.01432	1.59089	1.59089	1.63239	1.63239	2.53093	2.6647	0.00463273	0.447634
	184.53	3	120.761	120.761	50	3.32	0.13	1.62	67.7505	0.0286	67.7791	367.152	0.154988	367.307			328.814	3.33997	330.031	1.80509	1.21702	1.21702	1.53488	1.53488	1.48113	2.35586	0.00370124	0.45955
	184.53	3	120.761	120.761	50	3.32	0.13	1.03	65.3792	0.0159	65.3951	354.301	0.0861649	354.387			311.249	2.97063	312.016	1.55316	0.766849	0.766849	1.41747	1.41747	0.588057	2.00923	0.00246378	0.477162
	184.53	3	120.761	120.761	50	3.32	0.13	0.6	63.4745	0.0068	63.4813	343.979	0.0368504	344.016			298.448	2.70145	298.886	1.36955	0.438759	0.438759	1.3319	1.3319	0.192509	1.77396	0.00147014	0.493032
	184.53	3	120.761	120.761	50	3.32	0.13	0.34	62.2868	0.0025	62.2893	337.543	0.0135479	337.556			290.707	2.53869	290.948	1.25853	0.240379	0.240379	1.28016	1.28016	0.057782	1.63881	0.000826876	0.504261
	184.53	3	120.761	120.761	50	3.32	0.13	0.26	61.8117	0.002	61.8137	334.968	0.0108383	334.979			288.326	2.48861	288.505	1.22437	0.179339	0.179339	1.26424	1.26424	0.0321624	1.59831	0.000622001	0.508011
	184.53	3	120.761	120.761	50	3.32	0.22	3.34	75.6569	0.2241	75.881	409.998	1.21444	411.212			383.726	4.12095	385.983	2.53953	2.25749	2.25749	1.58142	1.58142	5.09626	2.5009	0.00588308	0.383752
	184.53	3	120.761	120.761	50	3.32	0.22	2.82	73.3031	0.0909	73.394	397.242	0.492603	397.735			368.245	3.79543	370.106	2.31749	1.86073	1.86073	1.47794	1.47794	3.46231	2.18431	0.00505297	0.3894
	184.53	3	120.761	120.761	50	3.32	0.22	2.11	70.6243	0.0661	70.6904	382.725	0.358207	383.084			347.107	3.35097	348.426	2.01432	1.319	1.319	1.33665	1.33665	1.73976	1.78664	0.00379997	0.398885
	184.53	3	120.761	120.761	50	3.32	0.22	1.62	68.5095	0.0408	68.5503	371.265	0.221102	371.486			332.52	3.04423	333.465	1.80509	0.945129	0.945129	1.23914	1.23914	0.893268	1.53547	0.00284232	0.407046
	184.53	3	120.761	120.761	50	3.32	0.22	1.03	66.1559	0.0255	66.1814	358.51	0.138189	358.648			314.955	2.67489	315.45	1.55316	0.494959	0.494959	1.12173	1.12173	0.244984	1.25828	0.00157152	0.419356
	184.53	3	120.761	120.761	50	3.32	0.22	0.6	64.2669	0.0136	64.2805	348.273	0.0737008	348.347			302.153	2.40571	302.32	1.36955	0.166869	0.166869	1.03616	1.03616	0.0278452	1.07363	0.000552265	0.430709
	184.53	3	120.761	120.761	50	3.32	0.22	0.34	63.0899	0.0068	63.0967	341.895	0.0368504	341.932			294.413	2.24295	294.381	1.25853	0.0315112	0.0315112	0.984422	0.984422	0.000992956	0.969087	0.000107031	0.438896
	184.53	3	120.761	120.761	50	3.32	0.22	0.26	62.6176	0.0058	62.6234	339.336	0.0314312	339.367			292.031	2.19287	291.939	1.22437	0.0925512	0.0925512	0.968502	0.968502	0.00856572	0.937996	0.000316922	0.44166
	184.53	3	120.761	120.761	50	3.32	0.35	3.34	76.3632	0.2455	76.6087	413.825	1.33041	415.156			389.078	3.69377	390.943	2.53953	1.86476	1.86476	1.15424	1.15424	3.47733	1.33227	0.00479276	0.312483
	184.53	3	120.761	120.761	50	3.32	0.35	2.82	74.0126	0.1054	74.118	401.087	0.571181	401.658			373.597	3.36825	375.065	2.31749	1.468	1.468	1.05076	1.05076	2.15502	1.1041	0.00392936	0.311961
	184.53	3	120.761	120.761	50	3.32	0.35	2.11	71.3484	0.0789	71.4273	386.649	0.427573	387.077			352.46	2.92379	353.386	2.01432	0.926269	0.926269	0.909472	0.909472	0.857974	0.827139	0.00262801	0.311059
	184.53	3	120.761	120.761	50	3.32	0.35	1.62	69.2447	0.051	69.2957	375.249	0.276378	375.525			337.872	2.61705	338.425	1.80509	0.552399	0.552399	0.811962	0.811962	0.305144	0.659282	0.00163493	0.310258
	184.53	3	120.761	120.761	50	3.32	0.35	1.03	66.9083	0.0336	66.9419	362.588	0.182084	362.77			320.307	2.24771	320.41	1.55316	0.102229	0.102229	0.694552	0.694552	0.0104507	0.482402	0.000319159	0.309004
	184.53	3	120.761	120.761	50	3.32	0.35	0.6	65.0349	0.0202	65.0551	352.435	0.109467	352.545			307.506	1.97853	307.28	1.36955	0.225861	0.225861	0.608982	0.608982	0.0510133	0.370859	0.000734494	0.307795
	184.53	3	120.761	120.761	50	3.32	0.35	0.34	63.8688	0.012	63.8808	346.116	0.0650301	346.181			299.765	1.81577	299.341	1.25853	0.424241	0.424241	0.557242	0.557242	0.179981	0.310519	0.00141524	0.30689
	184.53	3	120.761	120.761	50	3.32	0.35	0.26	63.399	0.0106	63.4096	343.57	0.0574432	343.628			297.384	1.76569	296.898	1.22437	0.485281	0.485281	0.541322	0.541322	0.235498	0.29303	0.00163184	0.306578
	184.53	3	120.761	120.761	50	3.32	0.47	3.34	76.9911	0.2654	77.2565	417.228	1.43825	418.666			394.019	3.29945	395.521	2.53953	1.50224	1.50224	0.759922	0.759922	2.25672	0.577481	0.0038126	0.230318
	184.53	3	120.761	120.761	50	3.32	0.47	2.82	74.6438	0.1195	74.7633	404.508	0.647591	405.155			378.538	2.97393	379.644	2.31749	1.10548	1.10548	0.656442	0.656442	1.22208	0.430916	0.00292039	0.220732
	184.53	3	120.761	120.761	50	3.32	0.47	2.11	71.9923	0.0915	72.0838	390.139	0.495854	390.635			357.401	2.52947	357.964	2.01432	0.563749	0.563749	0.515152	0.515152	0.317813	0.265382	0.00157736	0.20366
	184.53	3	120.761	120.761	50	3.32	0.47	1.62	69.8983	0.0615	69.9598	378.791	0.333279	379.124			342.813	2.22273	343.003	1.80509	0.189879	0.189879	0.417642	0.417642	0.036054	0.174425	0.000553885	0.187896
	184.53	3	120.761	120.761	50	3.32	0.47	1.03	67.577	0.0424	67.6194	366.211	0.229773	366.441			325.248	1.85339	324.988	1.55316	0.260291	0.260291	0.300232	0.300232	0.0677515	0.0901393	0.000800285	0.161991
	184.53	3	120.761	120.761	50	3.32	0.47	0.6	65.7169	0.0271	65.744	356.131	0.14686	356.278			312.447	1.58421	311.858	1.36955	0.588381	0.588381	0.214662	0.214662	0.346192	0.0460798	0.00188314	0.135501
	184.53	3	120.761	120.761	50	3.32	0.47	0.34	64.5603	0.0177	64.578	349.863	0.0959194	349.959			304.706	1.42145	303.919	1.25853	0.786761	0.786761	0.162922	0.162922	0.618993	0.0265436	0.00258203	0.114617
	184.53	3	120.761	120.761	50	3.32	0.47	0.26	64.0924	0.0161	64.1085	347.328	0.0872487	347.415			302.324	1.37137	301.477	1.22437	0.847801	0.847801	0.147002	0.147002	0.718767	0.0216096	0.00280428	0.107194
	184.53	3	120.761	120.761	50	4.61	0.13	3.34	68.2911	0.4005	68.6916	370.081	2.17038	372.252			424.45	5.44869	426.456	3.39867	2.00564	2.00564	2.05002	2.05002	4.02259	4.20259	0.00472526	0.376241
	184.53	3	120.761	120.761	50	4.61	0.13	2.82	65.6045	0.1979	65.8024	355.522	1.07245	356.595			408.97	5.12317	410.578	3.17663	1.60888	1.60888	1.94654	1.94654	2.58849	3.78903	0.00393398	0.379949
	184.53	3	120.761	120.761	50	4.61	0.13	2.11	62.4239	0.1531	62.577	338.286	0.829675	339.116			387.832	4.67871	388.899	2.87346	1.06715	1.06715	1.80525	1.80525	1.13881	3.25893	0.00275157	0.385844
	184.53	3	120.761	120.761	50	4.61	0.13	1.62	59.9456	0.1064	60.052	324.856	0.5766	325.432			373.244	4.37197	373.938	2.66423	0.693279	0.693279	1.70774	1.70774	0.480635	2.91638	0.00185744	0.390612
	184.53	3	120.761	120.761	50	4.61	0.13	1.03	57.1072	0.0749	57.1821	309.474	0.405896	309.88			355.679	4.00263	355.923	2.4123	0.243109	0.243109	1.59033	1.59033	0.0591019	2.52916	0.000683505	0.397322
	184.53	3	120.761	120.761	50	4.61	0.13	0.6	54.8013	0.0488	54.8501	296.978	0.264456	297.242			342.878	3.73345	342.793	2.22869	0.0849812	0.0849812	1.50476	1.50476	0.0072218	2.26431	0.000247847	0.403049
	184.53	3	120.761	120.761	50	4.61	0.13	0.34	53.3459	0.0324	53.3783	289.091	0.175581	289.266			335.137	3.57069	334.854	2.11767	0.283361	0.283361	1.45302	1.45302	0.0802936	2.11127	0.000845507	0.40693
	184.53	3	120.761	120.761	50	4.61	0.13	0.26	52.7634	0.0298	52.7932	285.934	0.161491	286.095			332.756	3.52061	332.411	2.08351	0.344401	0.344401	1.4371	1.4371	0.118612	2.06526	0.001035	0.408197
	184.53	3	120.761	120.761	50	4.61	0.22	3.34	69.1002	0.4413	69.5415	374.466	2.39148	376.857			428.156	5.15295	429.89	3.39867	1.73375	1.73375	1.75428	1.75428	3.00588	3.07751	0.00404934	0.340442
	184.53	3	120.761	120.761	50	4.61	0.22	2.82	66.425	0.2306	66.6556	359.969	1.24966	361.218			412.675	4.82743	414.012	3.17663	1.33699	1.33699	1.6508	1.6508	1.78754	2.72515	0.00323981	0.341963
	184.53	3	120.761	120.761	50	4.61	0.22	2.11	63.2649	0.1833	63.4482	342.843	0.993334	343.837			391.538	4.38297	392.333	2.87346	0.795259	0.795259	1.50951	1.50951	0.632437	2.27863	0.00203112	0.344404
	184.53	3	120.761	120.761	50	4.61	0.22	1.62	60.8034	0.1329	60.9363	329.504	0.720208	330.224			376.95	4.07623	377.371	2.66423	0.421389	0.421389	1.412	1.412	0.177569	1.99375	0.00111789	0.346399
	184.53	3	120.761	120.761	50	4.61	0.22	1.03	57.9901	0.0977	58.0878	314.258	0.529453	314.788			359.385	3.70689	359.356	2.4123	0.0287812	0.0287812	1.29459	1.29459	0.000828357	1.67597	8.00846e-05	0.349239
	184.53	3	120.761	120.761	50	4.61	0.22	0.6	55.7121	0.0678	55.7799	301.914	0.36742	302.281			346.583	3.43771	346.227	2.22869	0.356871	0.356871	1.20902	1.20902	0.127357	1.46173	0.00102968	0.351694
	184.53	3	120.761	120.761	50	4.61	0.22	0.34	54.2799	0.0482	54.3281	294.152	0.261204	294.413			338.843	3.27495	338.288	2.11767	0.555251	0.555251	1.15728	1.15728	0.308304	1.3393	0.00163867	0.353374
	184.53	3	120.761	120.761	50	4.61	0.22	0.26	53.707	0.0452	53.7522	291.048	0.244947	291.292			336.461	3.22487	335.845	2.08351	0.616291	0.616291	1.14136	1.14136	0.379815	1.30271	0.00183169	0.353925
	184.53	3	120.761	120.761	50	4.61	0.35	3.34	69.8762	0.471	70.3472	378.671	2.55243	381.224			433.508	4.72577	434.85	3.39867	1.34102	1.34102	1.3271	1.3271	1.79833	1.7612	0.00309341	0.280822
	184.53	3	120.761	120.761	50	4.61	0.35	2.82	67.2125	0.2542	67.4667	364.236	1.37755	365.614			418.028	4.40025	418.972	3.17663	0.944259	0.944259	1.22362	1.22362	0.891625	1.49725	0.00225884	0.27808
	184.53	3	120.761	120.761	50	4.61	0.35	2.11	64.075	0.2058	64.2808	347.234	1.11527	348.349			396.89	3.95579	397.293	2.87346	0.402529	0.402529	1.08233	1.08233	0.162029	1.17144	0.00101421	0.273607
	184.53	3	120.761	120.761	50	4.61	0.35	1.62	61.6308	0.1533	61.7841	333.988	0.830759	334.819			382.302	3.64905	382.331	2.66423	0.0286588	0.0286588	0.984822	0.984822	0.000821327	0.969874	7.49637e-05	0.269884
	184.53	3	120.761	120.761	50	4.61	0.35	1.03	58.8431	0.1165	58.9596	318.881	0.631334	319.512			364.737	3.27971	364.316	2.4123	0.421511	0.421511	0.867412	0.867412	0.177672	0.752404	0.00115566	0.264478
	184.53	3	120.761	120.761	50	4.61	0.35	0.6	56.5905	0.0841	56.6746	306.674	0.455752	307.129			351.936	3.01053	351.186	2.22869	0.749601	0.749601	0.781842	0.781842	0.561902	0.611277	0.00212994	0.259702
	184.53	3	120.761	120.761	50	4.61	0.35	0.34	55.1792	0.0624	55.2416	299.026	0.338156	299.364			344.195	2.84777	343.248	2.11767	0.947981	0.947981	0.730102	0.730102	0.898668	0.533049	0.00275419	0.256377
	184.53	3	120.761	120.761	50	4.61	0.35	0.26	54.6144	0.059	54.6734	295.965	0.319731	296.285			341.814	2.79769	340.805	2.08351	1.00902	1.00902	0.714182	0.714182	1.01812	0.510056	0.00295196	0.255276
	184.53	3	120.761	120.761	50	4.61	0.47	3.34	70.5644	0.4977	71.0621	382.401	2.69712	385.098			438.449	4.33145	439.428	3.39867	0.978499	0.978499	0.932782	0.932782	0.95746	0.870082	0.00223173	0.215351
	184.53	3	120.761	120.761	50	4.61	0.47	2.82	67.9109	0.2759	68.1868	368.021	1.49515	369.516			422.968	4.00593	423.55	3.17663	0.581739	0.581739	0.829302	0.829302	0.33842	0.687742	0.00137537	0.207019
	184.53	3	120.761	120.761	50	4.61	0.47	2.11	64.7936	0.2267	65.0203	351.128	1.22853	352.356			401.831	3.56147	401.871	2.87346	0.0400088	0.0400088	0.688012	0.688012	0.0016007	0.473361	9.95663e-05	0.193182
	184.53	3	120.761	120.761	50	4.61	0.47	1.62	62.3647	0.1726	62.5373	337.965	0.935349	338.9			387.243	3.25473	386.909	2.66423	0.333861	0.333861	0.590502	0.590502	0.111463	0.348693	0.000862149	0.181429
	184.53	3	120.761	120.761	50	4.61	0.47	1.03	59.5992	0.1346	59.7338	322.978	0.729421	323.708			369.678	2.88539	368.894	2.4123	0.784031	0.784031	0.473092	0.473092	0.614705	0.223816	0.00212085	0.163961
	184.53	3	120.761	120.761	50	4.61	0.47	0.6	57.368	0.1006	57.4686	310.887	0.545169	311.432			356.877	2.61621	355.765	2.22869	1.11212	1.11212	0.387522	0.387522	1.23681	0.150173	0.00311626	0.148123
	184.53	3	120.761	120.761	50	4.61	0.47	0.34	55.9735	0.077	56.0505	303.33	0.417276	303.747			349.136	2.45345	347.826	2.11767	1.3105	1.3105	0.335782	0.335782	1.71741	0.11275	0.00375355	0.136861
	184.53	3	120.761	120.761	50	4.61	0.47	0.26	55.4153	0.0733	55.4886	300.305	0.397225	300.702			346.755	2.40337	345.383	2.08351	1.37154	1.37154	0.319862	0.319862	1.88113	0.102312	0.00395537	0.133089
	184.53	3	120.761	120.761	50	5.6	0.13	3.34	84.9871	0.5544	85.5415	460.56	3.00439	463.564			458.548	6.24069	460.152	4.05801	1.6037	1.6037	2.18268	2.18268	2.57185	4.7641	0.00349734	0.34975
	184.53	3	120.761	120.761	50	5.6	0.13	2.82	82.7234	0.3043	83.0277	448.292	1.64905	449.941			443.067	5.91517	444.274	3.83597	1.20694	1.20694	2.0792	2.0792	1.4567	4.32308	0.00272405	0.351503
	184.53	3	120.761	120.761	50	5.6	0.13	2.11	80.375	0.2757	80.6507	435.566	1.49407	437.06			421.93	5.47071	422.595	3.5328	0.665209	0.665209	1.93791	1.93791	0.442503	3.7555	0.00157659	0.354234
	184.53	3	120.761	120.761	50	5.6	0.13	1.62	78.4537	0.2226	78.6763	425.154	1.20631	426.36			407.342	5.16397	407.633	3.32357	0.291339	0.291339	1.8404	1.8404	0.0848783	3.38708	0.000715219	0.356393
	184.53	3	120.761	120.761	50	5.6	0.13	1.03	76.3894	0.1993	76.5887	413.967	1.08004	415.047			389.777	4.79463	389.618	3.07164	0.158831	0.158831	1.72299	1.72299	0.0252274	2.9687	0.000407492	0.359359
	184.53	3	120.761	120.761	50	5.6	0.13	0.6	74.7062	0.1705	74.8767	404.846	0.923969	405.77			376.975	4.52545	376.489	2.88803	0.486921	0.486921	1.63742	1.63742	0.237092	2.68115	0.00129165	0.361825
	184.53	3	120.761	120.761	50	5.6	0.13	0.34	73.6402	0.1452	73.7854	399.069	0.786864	399.856			369.235	4.36269	368.55	2.77701	0.685301	0.685301	1.58568	1.58568	0.469638	2.51439	0.001856	0.363464
	184.53	3	120.761	120.761	50	5.6	0.13	0.26	73.1679	0.1396	73.3075	396.51	0.756517	397.266			366.853	4.31261	366.107	2.74285	0.746341	0.746341	1.56976	1.56976	0.557025	2.46415	0.00203444	0.363993
	184.53	3	120.761	120.761	50	5.6	0.22	3.34	85.6739	0.5954	86.2693	464.282	3.22658	467.508			462.254	5.94495	463.585	4.05801	1.33181	1.33181	1.88694	1.88694	1.77371	3.56055	0.00288112	0.317403
	184.53	3	120.761	120.761	50	5.6	0.22	2.82	83.4158	0.3383	83.7541	452.045	1.83331	453.878			446.773	5.61943	447.708	3.83597	0.935049	0.935049	1.78346	1.78346	0.874316	3.18074	0.0020929	0.317374
	184.53	3	120.761	120.761	50	5.6	0.22	2.11	81.0807	0.3093	81.39	439.39	1.67615	441.066			425.635	5.17497	426.029	3.5328	0.393319	0.393319	1.64217	1.64217	0.1547	2.69673	0.000924075	0.31733
	184.53	3	120.761	120.761	50	5.6	0.22	1.62	79.1708	0.254	79.4248	429.04	1.37647	430.417			411.047	4.86823	411.067	3.32357	0.0194488	0.0194488	1.54466	1.54466	0.000378256	2.38598	4.73152e-05	0.317294
	184.53	3	120.761	120.761	50	5.6	0.22	1.03	77.1238	0.2299	77.3537	417.947	1.24587	419.193			393.483	4.49889	393.052	3.07164	0.430721	0.430721	1.42725	1.42725	0.185521	2.03705	0.00109464	0.317245
	184.53	3	120.761	120.761	50	5.6	0.22	0.6	75.4574	0.1996	75.657	408.917	1.08167	409.998			380.681	4.22971	379.922	2.88803	0.758811	0.758811	1.34168	1.34168	0.575794	1.80011	0.0019933	0.317204
	184.53	3	120.761	120.761	50	5.6	0.22	0.34	74.4037	0.1728	74.5765	403.207	0.936433	404.143			372.941	4.06695	371.983	2.77701	0.957191	0.957191	1.28994	1.28994	0.916215	1.66395	0.00256661	0.317177
	184.53	3	120.761	120.761	50	5.6	0.22	0.26	73.9361	0.1667	74.1028	400.673	0.903376	401.576			370.559	4.01687	369.541	2.74285	1.01823	1.01823	1.27402	1.27402	1.03679	1.62313	0.00274783	0.317168
	184.53	3	120.761	120.761	50	5.6	0.35	3.34	86.334	0.626	86.96	467.859	3.3924	471.251			467.606	5.51777	468.545	4.05801	0.939079	0.939079	1.45976	1.45976	0.881869	2.13091	0.00200827	0.264557
	184.53	3	120.761	120.761	50	5.6	0.35	2.82	84.0814	0.3632	84.4446	455.652	1.96824	457.62			452.125	5.19225	452.667	3.83597	0.542319	0.542319	1.35628	1.35628	0.29411	1.8395	0.00119949	0.261213
	184.53	3	120.761	120.761	50	5.6	0.35	2.11	81.761	0.3342	82.0952	443.077	1.81109	444.888			430.988	4.74779	430.988	3.5328	0.0005888	0.0005888	1.21499	1.21499	3.46685e-07	1.47621	1.36616e-06	0.255907
	184.53	3	120.761	120.761	50	5.6	0.35	1.62	79.8626	0.2777	80.1403	432.789	1.5049	434.294			416.4	4.44105	416.027	3.32357	0.373281	0.373281	1.11748	1.11748	0.139339	1.24877	0.000896449	0.251626
	184.53	3	120.761	120.761	50	5.6	0.35	1.03	77.8326	0.2538	78.0864	421.788	1.37539	423.164			398.835	4.07171	398.012	3.07164	0.823451	0.823451	1.00007	1.00007	0.678072	1.00014	0.00206464	0.245615
	184.53	3	120.761	120.761	50	5.6	0.35	0.6	76.1822	0.223	76.4052	412.845	1.20848	414.053			386.034	3.80253	384.882	2.88803	1.15154	1.15154	0.914502	0.914502	1.32605	0.836314	0.00298301	0.240498
	184.53	3	120.761	120.761	50	5.6	0.35	0.34	75.1398	0.1954	75.3352	407.196	1.05891	408.254			378.293	3.63977	376.943	2.77701	1.34992	1.34992	0.862762	0.862762	1.82229	0.744358	0.00356845	0.237038
	184.53	3	120.761	120.761	50	5.6	0.35	0.26	74.6758	0.189	74.8648	404.681	1.02422	405.705			375.911	3.58969	374.5	2.74285	1.41096	1.41096	0.846842	0.846842	1.99081	0.717141	0.00375344	0.23591
	184.53	3	120.761	120.761	50	5.6	0.47	3.34	86.92	0.6536	87.5736	471.035	3.54197	474.576			472.547	5.12345	473.123	4.05801	0.576559	0.576559	1.06544	1.06544	0.33242	1.13517	0.00122011	0.207954
	184.53	3	120.761	120.761	50	5.6	0.47	2.82	84.6726	0.3859	85.0585	458.855	2.09126	460.947			457.066	4.79793	457.246	3.83597	0.179799	0.179799	0.961962	0.961962	0.0323276	0.925371	0.000393376	0.200495
	184.53	3	120.761	120.761	50	5.6	0.47	2.11	82.3653	0.3572	82.7225	446.352	1.93573	448.288			435.928	4.35347	435.567	3.5328	0.361931	0.361931	0.820672	0.820672	0.130994	0.673503	0.000830254	0.18851
	184.53	3	120.761	120.761	50	5.6	0.47	1.62	80.4769	0.2996	80.7765	436.118	1.62358	437.742			421.341	4.04673	420.605	3.32357	0.735801	0.735801	0.723162	0.723162	0.541403	0.522963	0.00174633	0.178703
	184.53	3	120.761	120.761	50	5.6	0.47	1.03	78.4614	0.2759	78.7373	425.196	1.49515	426.691			403.776	3.67739	402.59	3.07164	1.18597	1.18597	0.605752	0.605752	1.40653	0.366935	0.0029372	0.164723
	184.53	3	120.761	120.761	50	5.6	0.47	0.6	76.8247	0.2451	77.0698	416.326	1.32824	417.655			390.974	3.40821	389.46	2.88803	1.51406	1.51406	0.520182	0.520182	2.29238	0.270589	0.00387253	0.152626
	184.53	3	120.761	120.761	50	5.6	0.47	0.34	75.7917	0.2169	76.0086	410.728	1.17542	411.904			383.234	3.24545	381.521	2.77701	1.71244	1.71244	0.468442	0.468442	2.93245	0.219438	0.0044684	0.144338
	184.53	3	120.761	120.761	50	5.6	0.47	0.26	75.3309	0.2102	75.5411	408.231	1.13911	409.37			380.852	3.19537	379.079	2.74285	1.77348	1.77348	0.452522	0.452522	3.14524	0.204776	0.00465661	0.141618
	184.53	3	169.066	72.4568	70	0.97	0.13	3.34	50.5788	0.0311	50.6099	274.095	0.168536	274.264			369.667	1.61405	372.834	9.47506	3.16693	3.16693	7.86101	7.86101	10.0294	61.7955	0.00856698	4.87038
	184.53	3	169.066	72.4568	70	0.97	0.13	2.82	48.8464	0.0087	48.8551	264.707	0.0471468	264.754			354.186	1.28853	356.956	9.25302	2.77017	2.77017	7.96449	7.96449	7.67382	63.4332	0.00782122	6.18109
	184.53	3	169.066	72.4568	70	0.97	0.13	2.11	46.5103	0.0029	46.5132	252.047	0.0157156	252.063			333.048	0.844066	335.277	8.94985	2.22844	2.22844	8.10578	8.10578	4.96593	65.7037	0.00669103	9.60326
	184.53	3	169.066	72.4568	70	0.97	0.13	1.62	44.7226	0.0004	44.723	242.36	0.00216767	242.362			318.461	0.537326	320.315	8.74062	1.85457	1.85457	8.20329	8.20329	3.43942	67.294	0.00582353	15.2669
	184.53	3	169.066	72.4568	70	0.97	0.13	1.03	42.5774	0	42.5774	230.734	0	230.734			300.896	0.167986	302.3	8.48869	1.4044	1.4044	8.3207	8.3207	1.97233	69.2341	0.00466739	49.5321
	184.53	3	169.066	72.4568	70	0.97	0.13	0.6	40.805	0	40.805	221.129	0	221.129			288.094	-0.101194	289.171	8.30508	1.07631	1.07631	8.40627	8.40627	1.15844	70.6654	0.00373595	-83.0709
	184.53	3	169.066	72.4568	70	0.97	0.13	0.34	39.66	0	39.66	214.924	0	214.924			280.354	-0.263954	281.232	8.19406	0.877927	0.877927	8.45801	8.45801	0.770755	71.538	0.0031315	-32.0435
	184.53	3	169.066	72.4568	70	0.97	0.13	0.26	39.2105	0	39.2105	212.488	0	212.488			277.972	-0.314034	278.789	8.1599	0.816887	0.816887	8.47393	8.47393	0.667304	71.8076	0.00293874	-26.9841
	184.53	3	169.066	72.4568	70	0.97	0.22	3.34	51.4598	0.0453	51.5051	278.87	0.245489	279.115			373.372	1.31831	376.267	9.47506	2.89504	2.89504	8.15675	8.15675	8.38124	66.5326	0.00775375	6.1873
	184.53	3	169.066	72.4568	70	0.97	0.22	2.82	49.7346	0.0162	49.7508	269.52	0.0877906	269.608			357.891	0.992786	360.39	9.25302	2.49828	2.49828	8.26023	8.26023	6.24139	68.2315	0.00698054	8.32026
	184.53	3	169.066	72.4568	70	0.97	0.22	2.11	47.4197	0.0086	47.4283	256.976	0.0466049	257.022			336.754	0.548326	338.711	8.94985	1.95655	1.95655	8.40152	8.40152	3.82808	70.5856	0.00581002	15.3221
	184.53	3	169.066	72.4568	70	0.97	0.22	1.62	45.6504	0.0036	45.654	247.387	0.019509	247.407			322.166	0.241586	323.749	8.74062	1.58268	1.58268	8.49903	8.49903	2.50487	72.2336	0.00491261	35.1802
	184.53	3	169.066	72.4568	70	0.97	0.22	1.03	43.5355	0.0005	43.536	235.926	0.00270959	235.929			304.601	-0.127754	305.734	8.48869	1.13251	1.13251	8.61644	8.61644	1.28257	74.2431	0.003718	-67.4456
	184.53	3	169.066	72.4568	70	0.97	0.22	0.6	41.7977	0	41.7977	226.509	0	226.509			291.8	-0.396934	292.604	8.30508	0.804417	0.804417	8.70201	8.70201	0.647086	75.7251	0.00275674	-21.9231
	184.53	3	169.066	72.4568	70	0.97	0.22	0.34	40.6829	0	40.6829	220.468	0	220.468			284.059	-0.559694	284.665	8.19406	0.606037	0.606037	8.75375	8.75375	0.367281	76.6282	0.00213349	-15.6403
	184.53	3	169.066	72.4568	70	0.97	0.22	0.26	40.247	0	40.247	218.105	0	218.105			281.678	-0.609774	282.223	8.1599	0.544997	0.544997	8.76967	8.76967	0.297022	76.9072	0.00193482	-14.3818
	184.53	3	169.066	72.4568	70	0.97	0.35	3.34	52.3136	0.0573	52.3709	283.496	0.310519	283.807			378.725	0.891126	381.227	9.47506	2.50231	2.50231	8.58393	8.58393	6.26154	73.6839	0.00660719	9.63268
	184.53	3	169.066	72.4568	70	0.97	0.35	2.82	50.5964	0.0228	50.6192	274.191	0.123557	274.314			363.244	0.565606	365.349	9.25302	2.10555	2.10555	8.68741	8.68741	4.43333	75.4712	0.00579651	15.3595
	184.53	3	169.066	72.4568	70	0.97	0.35	2.11	48.3023	0.0136	48.3159	261.759	0.0737008	261.832			342.107	0.121146	343.67	8.94985	1.56382	1.56382	8.8287	8.8287	2.44552	77.946	0.00457114	72.8766
	184.53	3	169.066	72.4568	70	0.97	0.35	1.62	46.5507	0.0076	46.5583	252.266	0.0411857	252.307			327.519	-0.185594	328.709	8.74062	1.18995	1.18995	8.92621	8.92621	1.41597	79.6773	0.00363322	-48.0954
	184.53	3	169.066	72.4568	70	0.97	0.35	1.03	44.4642	0.0025	44.4667	240.959	0.0135479	240.973			309.954	-0.554934	310.694	8.48869	0.739777	0.739777	9.04362	9.04362	0.54727	81.7871	0.00238673	-16.2968
	184.53	3	169.066	72.4568	70	0.97	0.35	0.6	42.7586	0.0004	42.759	231.716	0.00216767	231.718			297.152	-0.824114	297.564	8.30508	0.411687	0.411687	9.12919	9.12919	0.169486	83.3422	0.00138544	-11.0776
	184.53	3	169.066	72.4568	70	0.97	0.35	0.34	41.6719	0	41.6719	225.827	0	225.827			289.412	-0.986874	289.625	8.19406	0.213307	0.213307	9.18093	9.18093	0.0454998	84.2896	0.000737035	-9.30305
	184.53	3	169.066	72.4568	70	0.97	0.35	0.26	41.2479	0	41.2479	223.53	0	223.53			287.03	-1.03695	287.182	8.1599	0.152267	0.152267	9.19685	9.19685	0.0231852	84.5821	0.000530491	-8.86911
	184.53	3	169.066	72.4568	70	0.97	0.47	3.34	53.0717	0.0695	53.1412	287.605	0.376633	287.981			383.666	0.496806	385.805	9.47506	2.13979	2.13979	8.97825	8.97825	4.57869	80.6091	0.00557722	18.072
	184.53	3	169.066	72.4568	70	0.97	0.47	2.82	51.3615	0.0307	51.3922	278.337	0.166369	278.503			368.185	0.171286	369.928	9.25302	1.74303	1.74303	9.08173	9.08173	3.03814	82.4779	0.00473411	53.0209
	184.53	3	169.066	72.4568	70	0.97	0.47	2.11	49.0854	0.0192	49.1046	266.002	0.104048	266.106			347.047	-0.273174	348.249	8.94985	1.2013	1.2013	9.22302	9.22302	1.44311	85.0642	0.00346148	-33.7625
	184.53	3	169.066	72.4568	70	0.97	0.47	1.62	47.3492	0.0119	47.3611	256.594	0.0644882	256.658			332.459	-0.579914	333.287	8.74062	0.827427	0.827427	9.32053	9.32053	0.684635	86.8724	0.0024888	-16.0723
	184.53	3	169.066	72.4568	70	0.97	0.47	1.03	45.2867	0.0057	45.2924	245.416	0.0308893	245.447			314.895	-0.949254	315.272	8.48869	0.377257	0.377257	9.43794	9.43794	0.142323	89.0748	0.00119804	-9.94249
	184.53	3	169.066	72.4568	70	0.97	0.47	0.6	43.6076	0.0019	43.6095	236.317	0.0102964	236.327			302.093	-1.21843	302.142	8.30508	0.0491668	0.0491668	9.52351	9.52351	0.00241737	90.6973	0.000162754	-7.81619
	184.53	3	169.066	72.4568	70	0.97	0.47	0.34	42.5437	0.0006	42.5443	230.552	0.0032515	230.555			294.353	-1.38119	294.203	8.19406	0.149213	0.149213	9.57525	9.57525	0.0222646	91.6855	0.00050692	-6.93259
	184.53	3	169.066	72.4568	70	0.97	0.47	0.26	42.129	0.0005	42.1295	228.304	0.00270959	228.307			291.971	-1.43127	291.761	8.1599	0.210253	0.210253	9.59117	9.59117	0.0442064	91.9906	0.000720117	-6.70114
	184.53	3	169.066	72.4568	70	1.63	0.13	3.34	69.5399	0.0456	69.5855	376.849	0.247114	377.096			392.399	2.14205	395.297	9.91462	2.89897	2.89897	7.77257	7.77257	8.40401	60.4129	0.00738781	3.62857
	184.53	3	169.066	72.4568	70	1.63	0.13	2.82	67.9557	0.0124	67.9681	368.264	0.0671977	368.331			376.918	1.81653	379.42	9.69258	2.50221	2.50221	7.87605	7.87605	6.26104	62.0322	0.0066386	4.33578
	184.53	3	169.066	72.4568	70	1.63	0.13	2.11	65.9128	0.0065	65.9193	357.193	0.0352246	357.228			355.78	1.37207	357.741	9.38941	1.96048	1.96048	8.01734	8.01734	3.84347	64.2778	0.00551036	5.84326
	184.53	3	169.066	72.4568	70	1.63	0.13	1.62	64.3276	0.0023	64.3299	348.602	0.0124641	348.615			341.192	1.06533	342.779	9.18018	1.58661	1.58661	8.11485	8.11485	2.51732	65.8509	0.00465018	7.61725
	184.53	3	169.066	72.4568	70	1.63	0.13	1.03	62.4792	0.0007	62.4799	338.586	0.00379342	338.589			323.628	0.695986	324.764	8.92825	1.13644	1.13644	8.23226	8.23226	1.29149	67.7702	0.00351156	11.8282
	184.53	3	169.066	72.4568	70	1.63	0.13	0.6	60.9705	0.0001	60.9706	330.41	0.000541917	330.41			310.826	0.426806	311.634	8.74464	0.808347	0.808347	8.31783	8.31783	0.653425	69.1864	0.00260064	19.4886
	184.53	3	169.066	72.4568	70	1.63	0.13	0.34	60.0058	0	60.0058	325.182	0	325.182			303.086	0.264046	303.695	8.63362	0.609967	0.609967	8.36957	8.36957	0.372059	70.0498	0.00201252	31.6974
	184.53	3	169.066	72.4568	70	1.63	0.13	0.26	59.6218	0	59.6218	323.101	0	323.101			300.704	0.213966	301.253	8.59946	0.548927	0.548927	8.38549	8.38549	0.301321	70.3165	0.00182547	39.1908
	184.53	3	169.066	72.4568	70	1.63	0.22	3.34	70.3524	0.0596	70.412	381.252	0.322983	381.575			396.104	1.84631	398.731	9.91462	2.62708	2.62708	8.06831	8.06831	6.90153	65.0977	0.00663229	4.36998
	184.53	3	169.066	72.4568	70	1.63	0.22	2.82	68.7739	0.0204	68.7943	372.698	0.110551	372.808			380.623	1.52079	382.853	9.69258	2.23032	2.23032	8.17179	8.17179	4.97431	66.7782	0.00585965	5.3734
	184.53	3	169.066	72.4568	70	1.63	0.22	2.11	66.7479	0.0121	66.76	361.718	0.065572	361.784			359.486	1.07633	361.174	9.38941	1.68859	1.68859	8.31308	8.31308	2.85133	69.1074	0.00469723	7.72357
	184.53	3	169.066	72.4568	70	1.63	0.22	1.62	65.1761	0.0056	65.1817	353.201	0.0303474	353.231			344.898	0.769586	346.213	9.18018	1.31472	1.31472	8.41059	8.41059	1.72848	70.7381	0.0038119	10.9287
	184.53	3	169.066	72.4568	70	1.63	0.22	1.03	63.3483	0.002	63.3503	343.295	0.0108383	343.306			327.333	0.400246	328.198	8.92825	0.864547	0.864547	8.528	8.528	0.747441	72.7269	0.00264118	21.3069
	184.53	3	169.066	72.4568	70	1.63	0.22	0.6	61.863	0.0004	61.8634	335.246	0.00216767	335.248			314.532	0.131066	315.068	8.74464	0.536457	0.536457	8.61357	8.61357	0.287786	74.1937	0.00170557	65.7194
	184.53	3	169.066	72.4568	70	1.63	0.22	0.34	60.92	0	60.92	330.136	0	330.136			306.791	-0.031694	307.129	8.63362	0.338077	0.338077	8.66531	8.66531	0.114296	75.0877	0.00110198	-273.406
	184.53	3	169.066	72.4568	70	1.63	0.22	0.26	60.5446	0	60.5446	328.102	0	328.102			304.409	-0.081774	304.686	8.59946	0.277037	0.277037	8.68123	8.68123	0.0767494	75.3638	0.00091008	-106.161
	184.53	3	169.066	72.4568	70	1.63	0.35	3.34	71.1408	0.0716	71.2124	385.524	0.388013	385.912			401.457	1.41913	403.691	9.91462	2.23435	2.23435	8.49549	8.49549	4.99231	72.1734	0.0055656	5.98643
	184.53	3	169.066	72.4568	70	1.63	0.35	2.82	69.5686	0.0274	69.596	377.004	0.148485	377.153			385.976	1.09361	387.813	9.69258	1.83759	1.83759	8.59897	8.59897	3.37673	73.9424	0.00476089	7.86295
	184.53	3	169.066	72.4568	70	1.63	0.35	2.11	67.5605	0.0178	67.5783	366.122	0.0964613	366.219			364.838	0.649146	366.134	9.38941	1.29586	1.29586	8.74026	8.74026	1.67924	76.3922	0.00355187	13.4643
	184.53	3	169.066	72.4568	70	1.63	0.35	1.62	66.0023	0.0096	66.0119	357.678	0.0520241	357.73			350.25	0.342406	351.172	9.18018	0.921987	0.921987	8.83777	8.83777	0.85006	78.1063	0.00263236	25.8108
	184.53	3	169.066	72.4568	70	1.63	0.35	1.03	64.1953	0.0043	64.1996	347.885	0.0233024	347.909			332.686	-0.026934	333.157	8.92825	0.471817	0.471817	8.95518	8.95518	0.222611	80.1953	0.00141821	-332.486
	184.53	3	169.066	72.4568	70	1.63	0.35	0.6	62.7317	0.0015	62.7332	339.954	0.00812876	339.962			319.884	-0.296114	320.028	8.74464	0.143727	0.143727	9.04075	9.04075	0.0206574	81.7352	0.000449309	-30.5313
	184.53	3	169.066	72.4568	70	1.63	0.35	0.34	61.8074	0.0003	61.8077	334.945	0.00162575	334.947			312.144	-0.458874	312.089	8.63362	0.0546532	0.0546532	9.09249	9.09249	0.00298697	82.6735	0.00017509	-19.8148
	184.53	3	169.066	72.4568	70	1.63	0.35	0.26	61.4391	0.0002	61.4393	332.949	0.00108383	332.95			309.762	-0.508954	309.646	8.59946	0.115693	0.115693	9.10841	9.10841	0.0133849	82.9632	0.000373491	-17.8963
	184.53	3	169.066	72.4568	70	1.63	0.47	3.34	71.8408	0.0836	71.9244	389.318	0.453043	389.771			406.397	1.02481	408.269	9.91462	1.87183	1.87183	8.88981	8.88981	3.50374	79.0288	0.0046059	8.67463
	184.53	3	169.066	72.4568	70	1.63	0.47	2.82	70.2742	0.0348	70.309	380.828	0.188587	381.017			390.916	0.699286	392.391	9.69258	1.47507	1.47507	8.99329	8.99329	2.17582	80.8793	0.00377336	12.8607
	184.53	3	169.066	72.4568	70	1.63	0.47	2.11	68.282	0.024	68.306	370.032	0.13006	370.162			369.779	0.254826	370.712	9.38941	0.933337	0.933337	9.13458	9.13458	0.871118	83.4406	0.00252404	35.8464
	184.53	3	169.066	72.4568	70	1.63	0.47	1.62	66.7361	0.0143	66.7504	361.654	0.0774942	361.732			355.191	-0.051914	355.751	9.18018	0.559467	0.559467	9.23209	9.23209	0.313003	85.2316	0.00157511	-177.834
	184.53	3	169.066	72.4568	70	1.63	0.47	1.03	64.9472	0.0075	64.9547	351.96	0.0406438	352.001			337.626	-0.421254	337.736	8.92825	0.109297	0.109297	9.3495	9.3495	0.0119458	87.4132	0.000323721	-22.1945
	184.53	3	169.066	72.4568	70	1.63	0.47	0.6	63.502	0.0034	63.5054	344.128	0.0184252	344.147			324.825	-0.690434	324.606	8.74464	0.218793	0.218793	9.43507	9.43507	0.0478705	89.0206	0.000673573	-13.6654
	184.53	3	169.066	72.4568	70	1.63	0.47	0.34	62.5928	0.0015	62.5943	339.201	0.00812876	339.209			317.084	-0.853194	316.667	8.63362	0.417173	0.417173	9.48681	9.48681	0.174033	89.9996	0.00131565	-11.1192
	184.53	3	169.066	72.4568	70	1.63	0.47	0.26	62.2301	0.0013	62.2314	337.236	0.00704492	337.243			314.703	-0.903274	314.224	8.59946	0.478213	0.478213	9.50273	9.50273	0.228688	90.302	0.00151957	-10.5203
	184.53	3	169.066	72.4568	70	2.8	0.13	3.34	85.4689	0.1096	85.5785	463.171	0.593941	463.765			432.696	3.07805	435.12	10.6938	2.42395	2.42395	7.61579	7.61579	5.87552	58.0003	0.00560197	2.47423
	184.53	3	169.066	72.4568	70	2.8	0.13	2.82	84.2071	0.0481	84.2552	456.333	0.260662	456.594			417.215	2.75253	419.242	10.4718	2.02719	2.02719	7.71927	7.71927	4.10949	59.5872	0.00485886	2.80443
	184.53	3	169.066	72.4568	70	2.8	0.13	2.11	82.8361	0.0393	82.8754	448.903	0.212974	449.116			396.077	2.30807	397.563	10.1686	1.48546	1.48546	7.86056	7.86056	2.20658	61.7885	0.00375042	3.40569
	184.53	3	169.066	72.4568	70	2.8	0.13	1.62	81.7127	0.0264	81.7391	442.815	0.143066	442.958			381.49	2.00133	382.601	9.9594	1.11159	1.11159	7.95807	7.95807	1.23563	63.3309	0.00291381	3.9764
	184.53	3	169.066	72.4568	70	2.8	0.13	1.03	80.5146	0.0192	80.5338	436.323	0.104048	436.427			363.925	1.63199	364.586	9.70747	0.661417	0.661417	8.07548	8.07548	0.437472	65.2134	0.00181746	4.94826
	184.53	3	169.066	72.4568	70	2.8	0.13	0.6	79.5493	0.0126	79.5619	431.091	0.0682816	431.16			351.123	1.36281	351.456	9.52386	0.333327	0.333327	8.16105	8.16105	0.111107	66.6028	0.000949316	5.98842
	184.53	3	169.066	72.4568	70	2.8	0.13	0.34	78.9386	0.0082	78.9468	427.782	0.0444372	427.826			343.383	1.20005	343.518	9.41284	0.134947	0.134947	8.21279	8.21279	0.0182106	67.45	0.000392992	6.84373
	184.53	3	169.066	72.4568	70	2.8	0.13	0.26	78.6776	0.0074	78.685	426.368	0.0401019	426.408			341.001	1.14997	341.075	9.37868	0.0739068	0.0739068	8.22871	8.22871	0.00546222	67.7117	0.000216735	7.15562
	184.53	3	169.066	72.4568	70	2.8	0.22	3.34	86.1349	0.1293	86.2642	466.78	0.700699	467.481			436.401	2.78231	438.553	10.6938	2.15206	2.15206	7.91153	7.91153	4.63135	62.5924	0.00493137	2.84352
	184.53	3	169.066	72.4568	70	2.8	0.22	2.82	84.8726	0.0617	84.9343	459.939	0.334363	460.274			420.92	2.45679	422.676	10.4718	1.7553	1.7553	8.01501	8.01501	3.08107	64.2405	0.00417014	3.2624
	184.53	3	169.066	72.4568	70	2.8	0.22	2.11	83.5101	0.0516	83.5617	452.556	0.279629	452.835			399.783	2.01233	400.996	10.1686	1.21357	1.21357	8.1563	8.1563	1.47274	66.5253	0.00303556	4.05317
	184.53	3	169.066	72.4568	70	2.8	0.22	1.62	82.3924	0.0369	82.4293	446.499	0.199967	446.699			385.195	1.70559	386.035	9.9594	0.839697	0.839697	8.25381	8.25381	0.705091	68.1255	0.00217993	4.83928
	184.53	3	169.066	72.4568	70	2.8	0.22	1.03	81.2043	0.0283	81.2326	440.06	0.153363	440.214			367.63	1.33625	368.02	9.70747	0.389527	0.389527	8.37122	8.37122	0.151731	70.0774	0.00105956	6.26473
	184.53	3	169.066	72.4568	70	2.8	0.22	0.6	80.248	0.0198	80.2678	434.878	0.1073	434.985			354.829	1.06707	354.89	9.52386	0.0614368	0.0614368	8.45679	8.45679	0.00377448	71.5174	0.000173145	7.92528
	184.53	3	169.066	72.4568	70	2.8	0.22	0.34	79.6439	0.0139	79.6578	431.604	0.0753265	431.679			347.088	0.904306	346.951	9.41284	0.136943	0.136943	8.50853	8.50853	0.0187534	72.3952	0.000394549	9.40891
	184.53	3	169.066	72.4568	70	2.8	0.22	0.26	79.3846	0.0126	79.3972	430.199	0.0682816	430.267			344.707	0.854226	344.509	9.37868	0.197983	0.197983	8.52445	8.52445	0.0391973	72.6663	0.000574353	9.97916
	184.53	3	169.066	72.4568	70	2.8	0.35	3.34	86.7808	0.1451	86.9259	470.28	0.786322	471.066			441.754	2.35513	443.513	10.6938	1.75933	1.75933	8.33871	8.33871	3.09523	69.5342	0.0039826	3.54067
	184.53	3	169.066	72.4568	70	2.8	0.35	2.82	85.5187	0.0728	85.5915	463.441	0.394516	463.835			426.273	2.02961	427.635	10.4718	1.36257	1.36257	8.44219	8.44219	1.85659	71.2706	0.00319647	4.15952
	184.53	3	169.066	72.4568	70	2.8	0.35	2.11	84.1655	0.0618	84.2273	456.107	0.334905	456.442			405.135	1.58515	405.956	10.1686	0.820837	0.820837	8.58348	8.58348	0.673773	73.6762	0.00202608	5.41495
	184.53	3	169.066	72.4568	70	2.8	0.35	1.62	83.0537	0.0457	83.0994	450.082	0.247656	450.33			390.548	1.27841	390.995	9.9594	0.446967	0.446967	8.68099	8.68099	0.199779	75.3597	0.00114446	6.79048
	184.53	3	169.066	72.4568	70	2.8	0.35	1.03	81.8754	0.0364	81.9118	443.697	0.197258	443.894			372.983	0.909066	372.98	9.70747	0.0032032	0.0032032	8.7984	8.7984	1.02605e-05	77.4119	8.58807e-06	9.67851
	184.53	3	169.066	72.4568	70	2.8	0.35	0.6	80.928	0.0269	80.9549	438.563	0.145776	438.709			360.181	0.639886	359.85	9.52386	0.331293	0.331293	8.88397	8.88397	0.109755	78.925	0.000919796	13.8837
	184.53	3	169.066	72.4568	70	2.8	0.35	0.34	80.3304	0.02	80.3504	435.324	0.108383	435.433			352.441	0.477126	351.911	9.41284	0.529673	0.529673	8.93571	8.93571	0.280554	79.847	0.00150287	18.7282
	184.53	3	169.066	72.4568	70	2.8	0.35	0.26	80.0723	0.0184	80.0907	433.926	0.0997128	434.025			350.059	0.427046	349.468	9.37868	0.590713	0.590713	8.95163	8.95163	0.348942	80.1318	0.00168747	20.9618
	184.53	3	169.066	72.4568	70	2.8	0.47	3.34	87.3558	0.1603	87.5161	473.396	0.868693	474.265			446.694	1.96081	448.091	10.6938	1.39681	1.39681	8.73303	8.73303	1.95107	76.2659	0.00312698	4.4538
	184.53	3	169.066	72.4568	70	2.8	0.47	2.82	86.0941	0.0838	86.1779	466.559	0.454127	467.013			431.214	1.63529	432.214	10.4718	1.00005	1.00005	8.83651	8.83651	1.00009	78.084	0.00231915	5.40365
	184.53	3	169.066	72.4568	70	2.8	0.47	2.11	84.7494	0.0721	84.8215	459.272	0.390722	459.662			410.076	1.19083	410.534	10.1686	0.458317	0.458317	8.9778	8.9778	0.210054	80.601	0.00111764	7.53914
	184.53	3	169.066	72.4568	70	2.8	0.47	1.62	83.6429	0.0546	83.6975	453.275	0.295887	453.571			395.488	0.884086	395.573	9.9594	0.0844468	0.0844468	9.07531	9.07531	0.00713126	82.3613	0.000213525	10.2652
	184.53	3	169.066	72.4568	70	2.8	0.47	1.03	82.473	0.0445	82.5175	446.935	0.241153	447.177			377.923	0.514746	377.558	9.70747	0.365723	0.365723	9.19272	9.19272	0.133753	84.5062	0.000967718	17.8588
	184.53	3	169.066	72.4568	70	2.8	0.47	0.6	81.5332	0.0343	81.5675	441.843	0.185878	442.028			365.122	0.245566	364.428	9.52386	0.693813	0.693813	9.27829	9.27829	0.481377	86.0867	0.00190022	37.7833
	184.53	3	169.066	72.4568	70	2.8	0.47	0.34	80.941	0.0266	80.9676	438.633	0.14415	438.777			357.381	0.082806	356.489	9.41284	0.892193	0.892193	9.33003	9.33003	0.796009	87.0495	0.00249647	112.673
	184.53	3	169.066	72.4568	70	2.8	0.47	0.26	80.684	0.0248	80.7088	437.241	0.134395	437.375			355	0.032726	354.047	9.37868	0.953233	0.953233	9.34595	9.34595	0.908654	87.3469	0.00268517	285.582
	184.53	3	169.066	72.4568	70	3.32	0.13	3.34	85.8653	0.1739	86.0392	465.319	0.942394	466.261			450.605	3.49405	452.818	11.0402	2.21283	2.21283	7.54611	7.54611	4.8966	56.9438	0.00491079	2.15971
	184.53	3	169.066	72.4568	70	3.32	0.13	2.82	84.5754	0.0903	84.6657	458.329	0.489351	458.818			435.125	3.16853	436.941	10.8181	1.81607	1.81607	7.64959	7.64959	3.2981	58.5163	0.00417367	2.41424
	184.53	3	169.066	72.4568	70	3.32	0.13	2.11	83.2048	0.0793	83.2841	450.901	0.42974	451.331			413.987	2.72407	415.262	10.515	1.27434	1.27434	7.79088	7.79088	1.62393	60.6979	0.0030782	2.86002
	184.53	3	169.066	72.4568	70	3.32	0.13	1.62	82.0698	0.0603	82.1301	444.75	0.326776	445.077			399.399	2.41733	400.3	10.3057	0.900467	0.900467	7.88839	7.88839	0.81084	62.2268	0.00225455	3.26327
	184.53	3	169.066	72.4568	70	3.32	0.13	1.03	80.8626	0.0501	80.9127	438.208	0.271501	438.48			381.834	2.04799	382.285	10.0538	0.450297	0.450297	8.0058	8.0058	0.202767	64.0929	0.0011793	3.90911
	184.53	3	169.066	72.4568	70	3.32	0.13	0.6	79.8811	0.0387	79.9198	432.89	0.209722	433.099			369.033	1.77881	369.155	9.87018	0.122207	0.122207	8.09137	8.09137	0.0149345	65.4703	0.000331154	4.54877
	184.53	3	169.066	72.4568	70	3.32	0.13	0.34	79.2551	0.0299	79.285	429.497	0.162033	429.659			361.292	1.61605	361.216	9.75916	0.0761732	0.0761732	8.14311	8.14311	0.00580236	66.3103	0.000210835	5.03891
	184.53	3	169.066	72.4568	70	3.32	0.13	0.26	78.9793	0.0278	79.0071	428.002	0.150653	428.153			358.911	1.56597	358.774	9.725	0.137213	0.137213	8.15903	8.15903	0.0188275	66.5698	0.000382304	5.21022
	184.53	3	169.066	72.4568	70	3.32	0.22	3.34	86.5349	0.1985	86.7334	468.948	1.07571	470.023			454.311	3.19831	456.252	11.0402	1.94094	1.94094	7.84185	7.84185	3.76724	61.4947	0.00427226	2.45188
	184.53	3	169.066	72.4568	70	3.32	0.22	2.82	85.2457	0.1088	85.3545	461.961	0.589606	462.551			438.83	2.87279	440.374	10.8181	1.54418	1.54418	7.94533	7.94533	2.38448	63.1283	0.00351885	2.76572
	184.53	3	169.066	72.4568	70	3.32	0.22	2.11	83.8855	0.0968	83.9823	454.59	0.524576	455.115			417.693	2.42833	418.695	10.515	1.00245	1.00245	8.08662	8.08662	1.0049	65.3935	0.00239996	3.33012
	184.53	3	169.066	72.4568	70	3.32	0.22	1.62	82.7574	0.0757	82.8331	448.477	0.410231	448.887			403.105	2.12159	403.734	10.3057	0.628577	0.628577	8.18413	8.18413	0.395109	66.9801	0.00155934	3.85755
	184.53	3	169.066	72.4568	70	3.32	0.22	1.03	81.5611	0.0643	81.6254	441.994	0.348453	442.342			385.54	1.75225	385.718	10.0538	0.178407	0.178407	8.30154	8.30154	0.031829	68.9156	0.000462745	4.73766
	184.53	3	169.066	72.4568	70	3.32	0.22	0.6	80.5908	0.0518	80.6426	436.735	0.280713	437.016			372.739	1.48307	372.589	9.87018	0.149683	0.149683	8.38711	8.38711	0.0224051	70.3437	0.000401577	5.65525
	184.53	3	169.066	72.4568	70	3.32	0.22	0.34	79.9735	0.0415	80.015	433.39	0.224896	433.615			364.998	1.32031	364.65	9.75916	0.348063	0.348063	8.43885	8.43885	0.121148	71.2143	0.000953603	6.39159
	184.53	3	169.066	72.4568	70	3.32	0.22	0.26	79.7003	0.0391	79.7394	431.91	0.21189	432.122			362.616	1.27023	362.207	9.725	0.409103	0.409103	8.45477	8.45477	0.167365	71.4832	0.0011282	6.65612
	184.53	3	169.066	72.4568	70	3.32	0.35	3.34	87.1837	0.2181	87.4018	472.464	1.18192	473.645			459.664	2.77113	461.212	11.0402	1.54821	1.54821	8.26903	8.26903	2.39694	68.3769	0.00336813	2.984
	184.53	3	169.066	72.4568	70	3.32	0.35	2.82	85.8956	0.1236	86.0192	465.483	0.66981	466.153			444.183	2.44561	445.334	10.8181	1.15145	1.15145	8.37251	8.37251	1.32583	70.099	0.00259228	3.42349
	184.53	3	169.066	72.4568	70	3.32	0.35	2.11	84.5459	0.1111	84.657	458.169	0.60207	458.771			423.045	2.00115	423.655	10.515	0.609717	0.609717	8.5138	8.5138	0.371755	72.4849	0.00144126	4.25446
	184.53	3	169.066	72.4568	70	3.32	0.35	1.62	83.425	0.0885	83.5135	452.095	0.479597	452.574			408.457	1.69441	408.693	10.3057	0.235847	0.235847	8.61131	8.61131	0.0556237	74.1547	0.000577409	5.0822
	184.53	3	169.066	72.4568	70	3.32	0.35	1.03	82.2397	0.0764	82.3161	445.671	0.414025	446.085			390.893	1.32507	390.678	10.0538	0.214323	0.214323	8.72872	8.72872	0.0459344	76.1906	0.000548292	6.58739
	184.53	3	169.066	72.4568	70	3.32	0.35	0.6	81.2794	0.0627	81.3421	440.467	0.339782	440.807			378.091	1.05589	377.549	9.87018	0.542413	0.542413	8.81429	8.81429	0.294212	77.6918	0.00143461	8.34777
	184.53	3	169.066	72.4568	70	3.32	0.35	0.34	80.6702	0.0519	80.7221	437.166	0.281255	437.447			370.351	0.893126	369.61	9.75916	0.740793	0.740793	8.86603	8.86603	0.548775	78.6066	0.00200025	9.92697
	184.53	3	169.066	72.4568	70	3.32	0.35	0.26	80.3989	0.0492	80.4481	435.696	0.266623	435.962			367.969	0.843046	367.167	9.725	0.801833	0.801833	8.88195	8.88195	0.642936	78.8891	0.00217908	10.5356
	184.53	3	169.066	72.4568	70	3.32	0.47	3.34	87.761	0.2368	87.9978	475.592	1.28326	476.875			464.604	2.37681	465.79	11.0402	1.18569	1.18569	8.66335	8.66335	1.40585	75.0537	0.00255204	3.64496
	184.53	3	169.066	72.4568	70	3.32	0.47	2.82	86.4739	0.1379	86.6118	468.617	0.747304	469.364			449.123	2.05129	449.912	10.8181	0.788927	0.788927	8.76683	8.76683	0.622405	76.8574	0.00175659	4.27382
	184.53	3	169.066	72.4568	70	3.32	0.47	2.11	85.1336	0.1249	85.2585	461.354	0.676855	462.031			427.986	1.60683	428.233	10.515	0.247197	0.247197	8.90812	8.90812	0.0611063	79.3547	0.000577582	5.54393
	184.53	3	169.066	72.4568	70	3.32	0.47	1.62	84.0193	0.1012	84.1205	455.315	0.54842	455.864			413.398	1.30009	413.272	10.3057	0.126673	0.126673	9.00563	9.00563	0.0160461	81.1015	0.000306419	6.92695
	184.53	3	169.066	72.4568	70	3.32	0.47	1.03	82.8435	0.0884	82.9319	448.943	0.479055	449.422			395.833	0.930746	395.256	10.0538	0.576843	0.576843	9.12304	9.12304	0.332748	83.2299	0.00145729	9.80186
	184.53	3	169.066	72.4568	70	3.32	0.47	0.6	81.8917	0.0739	81.9656	443.785	0.400477	444.186			383.032	0.661566	382.127	9.87018	0.904933	0.904933	9.20861	9.20861	0.818904	84.7986	0.00236255	13.9194
	184.53	3	169.066	72.4568	70	3.32	0.47	0.34	81.2888	0.0621	81.3509	440.518	0.336531	440.855			375.291	0.498806	374.188	9.75916	1.10331	1.10331	9.26035	9.26035	1.2173	85.7542	0.00293988	18.565
	184.53	3	169.066	72.4568	70	3.32	0.47	0.26	81.0193	0.0592	81.0785	439.058	0.320815	439.378			372.91	0.448726	371.745	9.725	1.16435	1.16435	9.27627	9.27627	1.35572	86.0493	0.00312235	20.6725
	184.53	3	169.066	72.4568	70	4.61	0.13	3.34	76.8953	0.4114	77.3067	416.709	2.22945	418.938			495.036	4.52605	496.725	11.8993	1.68909	1.68909	7.37325	7.37325	2.85301	54.3649	0.00341205	1.62907
	184.53	3	169.066	72.4568	70	4.61	0.13	2.82	75.3451	0.2602	75.6053	408.308	1.41007	409.718			479.555	4.20053	480.847	11.6773	1.29233	1.29233	7.47673	7.47673	1.67011	55.9016	0.00269485	1.77995
	184.53	3	169.066	72.4568	70	4.61	0.13	2.11	73.6302	0.2374	73.8676	399.015	1.28651	400.301			458.417	3.75607	459.168	11.3741	0.750597	0.750597	7.61802	7.61802	0.563396	58.0343	0.00163737	2.02819
	184.53	3	169.066	72.4568	70	4.61	0.13	1.62	72.2346	0.1997	72.4343	391.452	1.08221	392.534			443.83	3.44933	444.206	11.1649	0.376727	0.376727	7.71553	7.71553	0.141923	59.5295	0.00084881	2.23682
	184.53	3	169.066	72.4568	70	4.61	0.13	1.03	70.6772	0.177	70.8542	383.012	0.959194	383.971			426.265	3.07999	426.191	10.9129	0.0734432	0.0734432	7.83294	7.83294	0.0053939	61.355	0.000172295	2.54318
	184.53	3	169.066	72.4568	70	4.61	0.13	0.6	69.3832	0.1513	69.5345	376	0.819921	376.819			413.463	2.81081	413.062	10.7293	0.401533	0.401533	7.91851	7.91851	0.161229	62.7029	0.000971146	2.81717
	184.53	3	169.066	72.4568	70	4.61	0.13	0.34	68.5451	0.1307	68.6758	371.458	0.708286	372.166			405.723	2.64805	405.123	10.6183	0.599913	0.599913	7.97025	7.97025	0.359896	63.525	0.00147863	3.00986
	184.53	3	169.066	72.4568	70	4.61	0.13	0.26	68.1832	0.1259	68.3091	369.497	0.682274	370.179			403.341	2.59797	402.68	10.5841	0.660953	0.660953	7.98617	7.98617	0.436859	63.779	0.0016387	3.07401
	184.53	3	169.066	72.4568	70	4.61	0.22	3.34	77.6574	0.4503	78.1077	420.839	2.44025	423.279			498.741	4.23031	500.158	11.8993	1.4172	1.4172	7.66899	7.66899	2.00845	58.8135	0.00284155	1.81287
	184.53	3	169.066	72.4568	70	4.61	0.22	2.82	76.1135	0.2942	76.4077	412.472	1.59432	414.067			483.26	3.90479	484.281	11.6773	1.02044	1.02044	7.77247	7.77247	1.04129	60.4114	0.00211157	1.9905
	184.53	3	169.066	72.4568	70	4.61	0.22	2.11	74.4146	0.2706	74.6852	403.266	1.46643	404.732			462.123	3.46033	462.602	11.3741	0.478707	0.478707	7.91376	7.91376	0.22916	62.6277	0.00103589	2.287
	184.53	3	169.066	72.4568	70	4.61	0.22	1.62	73.033	0.231	73.264	395.778	1.25183	397.03			447.535	3.15359	447.64	11.1649	0.104837	0.104837	8.01127	8.01127	0.0109908	64.1805	0.000234254	2.54037
	184.53	3	169.066	72.4568	70	4.61	0.22	1.03	71.4981	0.2074	71.7055	387.461	1.12394	388.585			429.97	2.78425	429.625	10.9129	0.345333	0.345333	8.12868	8.12868	0.119255	66.0755	0.000803156	2.91953
	184.53	3	169.066	72.4568	70	4.61	0.22	0.6	70.2285	0.1804	70.4089	380.58	0.977619	381.558			417.169	2.51507	416.495	10.7293	0.673423	0.673423	8.21425	8.21425	0.453499	67.474	0.00161427	3.26602
	184.53	3	169.066	72.4568	70	4.61	0.22	0.34	69.4105	0.1586	69.5691	376.148	0.859481	377.007			409.428	2.35231	408.556	10.6183	0.871803	0.871803	8.26599	8.26599	0.760041	68.3267	0.00212932	3.514
	184.53	3	169.066	72.4568	70	4.61	0.22	0.26	69.0571	0.1535	69.2106	374.232	0.831843	375.064			407.047	2.30223	406.114	10.5841	0.932843	0.932843	8.28191	8.28191	0.870196	68.5901	0.00229174	3.59735
	184.53	3	169.066	72.4568	70	4.61	0.35	3.34	78.3932	0.4805	78.8737	424.826	2.60391	427.43			504.094	3.80313	505.118	11.8993	1.02447	1.02447	8.09617	8.09617	1.04953	65.548	0.00203229	2.12882
	184.53	3	169.066	72.4568	70	4.61	0.35	2.82	76.8554	0.3203	77.1757	416.493	1.73576	418.228			488.613	3.47761	489.241	11.6773	0.627707	0.627707	8.19965	8.19965	0.394016	67.2343	0.00128467	2.35784
	184.53	3	169.066	72.4568	70	4.61	0.35	2.11	75.1724	0.2967	75.4691	407.372	1.60787	408.98			467.475	3.03315	467.561	11.3741	0.0859768	0.0859768	8.34094	8.34094	0.00739201	69.5714	0.000183917	2.74993
	184.53	3	169.066	72.4568	70	4.61	0.35	1.62	73.8042	0.2559	74.0601	399.958	1.38677	401.344			452.888	2.72641	452.6	11.1649	0.287893	0.287893	8.43845	8.43845	0.0828825	71.2075	0.000635684	3.09508
	184.53	3	169.066	72.4568	70	4.61	0.35	1.03	72.2904	0.2321	72.5225	391.754	1.25779	393.012			435.323	2.35707	434.585	10.9129	0.738063	0.738063	8.55586	8.55586	0.544737	73.2028	0.00169544	3.62988
	184.53	3	169.066	72.4568	70	4.61	0.35	0.6	71.0427	0.2045	71.2472	384.993	1.10822	386.101			422.521	2.08789	421.455	10.7293	1.06615	1.06615	8.64143	8.64143	1.13668	74.6744	0.00252331	4.13884
	184.53	3	169.066	72.4568	70	4.61	0.35	0.34	70.2425	0.182	70.4245	380.656	0.986289	381.643			414.781	1.92513	413.516	10.6183	1.26453	1.26453	8.69317	8.69317	1.59904	75.5713	0.00304868	4.51564
	184.53	3	169.066	72.4568	70	4.61	0.35	0.26	69.896	0.1766	70.0726	378.779	0.957026	379.736			412.399	1.87505	411.073	10.5841	1.32557	1.32557	8.70909	8.70909	1.75714	75.8483	0.0032143	4.64474
	184.53	3	169.066	72.4568	70	4.61	0.47	3.34	79.046	0.508	79.554	428.364	2.75294	431.117			509.034	3.40881	509.696	11.8993	0.661947	0.661947	8.49049	8.49049	0.438174	72.0885	0.0013004	2.49075
	184.53	3	169.066	72.4568	70	4.61	0.47	2.82	77.5137	0.3443	77.858	420.06	1.86582	421.926			493.554	3.08329	493.819	11.6773	0.265187	0.265187	8.59397	8.59397	0.070324	73.8564	0.000537301	2.78728
	184.53	3	169.066	72.4568	70	4.61	0.47	2.11	75.8445	0.3208	76.1653	411.014	1.73847	412.753			472.416	2.63883	472.14	11.3741	0.276543	0.276543	8.73526	8.73526	0.0764761	76.3048	0.00058538	3.31028
	184.53	3	169.066	72.4568	70	4.61	0.47	1.62	74.4877	0.2792	74.7669	403.662	1.51303	405.175			457.828	2.33209	457.178	11.1649	0.650413	0.650413	8.83277	8.83277	0.423037	78.0179	0.00142065	3.7875
	184.53	3	169.066	72.4568	70	4.61	0.47	1.03	72.9919	0.2555	73.2474	395.556	1.3846	396.94			440.263	1.96275	439.163	10.9129	1.10058	1.10058	8.95018	8.95018	1.21128	80.1058	0.00249983	4.56003
	184.53	3	169.066	72.4568	70	4.61	0.47	0.6	71.7623	0.2276	71.9899	388.892	1.2334	390.126			427.462	1.69357	426.033	10.7293	1.42867	1.42867	9.03575	9.03575	2.04111	81.6449	0.00334222	5.33534
	184.53	3	169.066	72.4568	70	4.61	0.47	0.34	70.9765	0.2044	71.1809	384.634	1.10768	385.742			419.721	1.53081	418.094	10.6183	1.62705	1.62705	9.08749	9.08749	2.6473	82.5826	0.00387651	5.93641
	184.53	3	169.066	72.4568	70	4.61	0.47	0.26	70.6355	0.1989	70.8344	382.786	1.07787	383.864			417.34	1.48073	415.652	10.5841	1.68809	1.68809	9.10341	9.10341	2.84966	82.8722	0.00404489	6.14794
	184.53	3	169.066	72.4568	70	5.6	0.13	3.34	98.0258	0.7208	98.7466	531.219	3.90614	535.125			529.133	5.31805	530.42	12.5586	1.28715	1.28715	7.24059	7.24059	1.65675	52.4262	0.00243256	1.36151
	184.53	3	169.066	72.4568	70	5.6	0.13	2.82	96.7861	0.5172	97.3033	524.501	2.8028	527.303			513.652	4.99253	514.543	12.3366	0.890387	0.890387	7.34407	7.34407	0.792789	53.9354	0.00173344	1.47101
	184.53	3	169.066	72.4568	70	5.6	0.13	2.11	95.687	0.5147	96.2017	518.544	2.78925	521.334			492.515	4.54807	492.864	12.0334	0.348657	0.348657	7.48536	7.48536	0.121562	56.0307	0.000707911	1.64583
	184.53	3	169.066	72.4568	70	5.6	0.13	1.62	94.7061	0.4715	95.1776	513.229	2.55514	515.784			477.927	4.24133	477.902	11.8242	0.0252132	0.0252132	7.58287	7.58287	0.000635705	57.5	5.27553e-05	1.78785
	184.53	3	169.066	72.4568	70	5.6	0.13	1.03	93.7328	0.4636	94.1964	507.954	2.51233	510.467			460.362	3.87199	459.887	11.5723	0.475383	0.475383	7.70028	7.70028	0.225989	59.2944	0.00103263	1.98872
	184.53	3	169.066	72.4568	70	5.6	0.13	0.6	92.9182	0.4411	93.3593	503.54	2.3904	505.93			447.561	3.60281	446.757	11.3887	0.803473	0.803473	7.78585	7.78585	0.645569	60.6195	0.00179523	2.16105
	184.53	3	169.066	72.4568	70	5.6	0.13	0.34	92.386	0.4162	92.8022	500.656	2.25546	502.911			439.82	3.44005	438.818	11.2776	1.00185	1.00185	7.83759	7.83759	1.00371	61.4279	0.00227787	2.27834
	184.53	3	169.066	72.4568	70	5.6	0.13	0.26	92.1133	0.408	92.5213	499.178	2.21102	501.389			437.439	3.38997	436.376	11.2435	1.06289	1.06289	7.85351	7.85351	1.12974	61.6777	0.00242981	2.31669
	184.53	3	169.066	72.4568	70	5.6	0.22	3.34	98.6434	0.7636	99.407	534.566	4.13808	538.704			532.839	5.02231	533.854	12.5586	1.01526	1.01526	7.53633	7.53633	1.03075	56.7963	0.00190537	1.50057
	184.53	3	169.066	72.4568	70	5.6	0.22	2.82	97.4067	0.5557	97.9624	527.864	3.01143	530.875			517.358	4.69679	517.976	12.3366	0.618497	0.618497	7.63981	7.63981	0.382538	58.3668	0.00119549	1.6266
	184.53	3	169.066	72.4568	70	5.6	0.22	2.11	96.3173	0.5539	96.8712	521.96	3.00168	524.962			496.22	4.25233	496.297	12.0334	0.0767668	0.0767668	7.7811	7.7811	0.00589314	60.5456	0.000154703	1.82985
	184.53	3	169.066	72.4568	70	5.6	0.22	1.62	95.3443	0.5101	95.8544	516.687	2.76432	519.452			481.633	3.94559	481.336	11.8242	0.297103	0.297103	7.87861	7.87861	0.0882703	62.0726	0.000616867	1.99682
	184.53	3	169.066	72.4568	70	5.6	0.22	1.03	94.3828	0.503	94.8858	511.477	2.72584	514.203			464.068	3.57625	463.321	11.5723	0.747273	0.747273	7.99602	7.99602	0.558417	63.9364	0.00161027	2.23587
	184.53	3	169.066	72.4568	70	5.6	0.22	0.6	93.5797	0.4808	94.0605	507.125	2.60554	509.73			451.266	3.30707	450.191	11.3887	1.07536	1.07536	8.08159	8.08159	1.15641	65.3122	0.00238299	2.44374
	184.53	3	169.066	72.4568	70	5.6	0.22	0.34	93.0562	0.4559	93.5121	504.288	2.4706	506.758			443.526	3.14431	442.252	11.2776	1.27374	1.27374	8.13333	8.13333	1.62242	66.1511	0.00287186	2.58669
	184.53	3	169.066	72.4568	70	5.6	0.22	0.26	92.7869	0.4477	93.2346	502.828	2.42616	505.254			441.144	3.09423	439.809	11.2435	1.33478	1.33478	8.14925	8.14925	1.78165	66.4103	0.00302573	2.6337
	184.53	3	169.066	72.4568	70	5.6	0.35	3.34	99.2399	0.7976	100.038	537.798	4.32233	542.121			538.191	4.59513	538.814	12.5586	0.622527	0.622527	7.96351	7.96351	0.38754	63.4176	0.0011567	1.73304
	184.53	3	169.066	72.4568	70	5.6	0.35	2.82	98.006	0.5855	98.5915	531.111	3.17293	534.284			522.71	4.26961	522.936	12.3366	0.225767	0.225767	8.06699	8.06699	0.0509706	65.0764	0.000431916	1.8894
	184.53	3	169.066	72.4568	70	5.6	0.35	2.11	96.9265	0.5846	97.5111	525.261	3.16805	528.43			501.573	3.82515	501.257	12.0334	0.315963	0.315963	8.20828	8.20828	0.0998327	67.3759	0.000629945	2.14587
	184.53	3	169.066	72.4568	70	5.6	0.35	1.62	95.9612	0.5405	96.5017	520.03	2.92906	522.959			486.985	3.51841	486.295	11.8242	0.689833	0.689833	8.30579	8.30579	0.47587	68.9862	0.00141654	2.36067
	184.53	3	169.066	72.4568	70	5.6	0.35	1.03	95.011	0.5345	95.5455	514.881	2.89655	517.778			469.42	3.14907	468.28	11.5723	1.14	1.14	8.4232	8.4232	1.29961	70.9504	0.00242853	2.67483
	184.53	3	169.066	72.4568	70	5.6	0.35	0.6	94.2183	0.5131	94.7314	510.585	2.78058	513.366			456.619	2.87989	455.151	11.3887	1.46809	1.46809	8.50877	8.50877	2.1553	72.3992	0.00321514	2.95455
	184.53	3	169.066	72.4568	70	5.6	0.35	0.34	93.7025	0.4885	94.191	507.79	2.64727	510.437			448.878	2.71713	447.212	11.2776	1.66647	1.66647	8.56051	8.56051	2.77713	73.2824	0.00371253	3.15058
	184.53	3	169.066	72.4568	70	5.6	0.35	0.26	93.4358	0.4803	93.9161	506.345	2.60283	508.948			446.497	2.66705	444.769	11.2435	1.72751	1.72751	8.57643	8.57643	2.9843	73.5552	0.00386904	3.21571
	184.53	3	169.066	72.4568	70	5.6	0.47	3.34	99.7699	0.8283	100.598	540.67	4.4887	545.159			543.132	4.20081	543.392	12.5586	0.260007	0.260007	8.35783	8.35783	0.0676035	69.8534	0.000478717	1.98958
	184.53	3	169.066	72.4568	70	5.6	0.47	2.82	98.5383	0.6126	99.1509	533.996	3.31979	537.316			527.651	3.87529	527.514	12.3366	0.136753	0.136753	8.46131	8.46131	0.0187014	71.5938	0.000259174	2.1834
	184.53	3	169.066	72.4568	70	5.6	0.47	2.11	97.4676	0.6125	98.0801	528.194	3.31924	531.513			506.514	3.43083	505.835	12.0334	0.678483	0.678483	8.6026	8.6026	0.460339	74.0048	0.00133952	2.50744
	184.53	3	169.066	72.4568	70	5.6	0.47	1.62	96.5088	0.5682	97.077	522.998	3.07917	526.077			491.926	3.12409	490.874	11.8242	1.05235	1.05235	8.70011	8.70011	1.10745	75.692	0.00213925	2.78485
	184.53	3	169.066	72.4568	70	5.6	0.47	1.03	95.5684	0.5632	96.1316	517.902	3.05208	520.954			474.361	2.75475	472.859	11.5723	1.50252	1.50252	8.81752	8.81752	2.25758	77.7487	0.00316747	3.20085
	184.53	3	169.066	72.4568	70	5.6	0.47	0.6	94.7846	0.5425	95.3271	513.654	2.9399	516.594			461.56	2.48557	459.729	11.3887	1.83061	1.83061	8.90309	8.90309	3.35114	79.2651	0.00396615	3.58192
	184.53	3	169.066	72.4568	70	5.6	0.47	0.34	94.2751	0.5182	94.7933	510.893	2.80822	513.701			453.819	2.32281	451.79	11.2776	2.02899	2.02899	8.95483	8.95483	4.11681	80.1891	0.00447093	3.85518
	184.53	3	169.066	72.4568	70	5.6	0.47	0.26	94.0107	0.5101	94.5208	509.46	2.76432	512.225			451.437	2.27273	449.347	11.2435	2.09003	2.09003	8.97075	8.97075	4.36824	80.4744	0.00462973	3.94713
	184.53	3	217.37	24.1523	90	0.97	0.13	3.34	52.6371	0.0037	52.6408	285.25	0.0200509	285.27			440.252	0.691416	443.103	17.9757	2.85039	2.85039	17.2843	17.2843	8.1247	298.746	0.00647444	24.9984
	184.53	3	217.37	24.1523	90	0.97	0.13	2.82	52.0172	0.0008	52.018	281.89	0.00433534	281.895			424.771	0.365896	427.225	17.7536	2.45363	2.45363	17.3877	17.3877	6.02028	302.334	0.00577635	47.521
	184.53	3	217.37	24.1523	90	0.97	0.13	2.11	51.1371	0.0005	51.1376	277.121	0.00270959	277.124			403.634	-0.078564	405.546	17.4505	1.9119	1.9119	17.529	17.529	3.65535	307.267	0.00473671	-223.118
	184.53	3	217.37	24.1523	90	0.97	0.13	1.62	50.4353	0.0002	50.4355	273.318	0.00108383	273.319			389.046	-0.385304	390.584	17.2412	1.53803	1.53803	17.6265	17.6265	2.36553	310.695	0.00395333	-45.7471
	184.53	3	217.37	24.1523	90	0.97	0.13	1.03	49.5675	0	49.5675	268.615	0	268.615			371.481	-0.754644	372.569	16.9893	1.08786	1.08786	17.744	17.744	1.18343	314.848	0.00292843	-23.513
	184.53	3	217.37	24.1523	90	0.97	0.13	0.6	48.7985	0	48.7985	264.448	0	264.448			358.68	-1.02382	359.439	16.8057	0.759767	0.759767	17.8295	17.8295	0.577246	317.892	0.00211823	-17.4146
	184.53	3	217.37	24.1523	90	0.97	0.13	0.34	48.2577	0	48.2577	261.517	0	261.517			350.939	-1.18658	351.501	16.6947	0.561387	0.561387	17.8813	17.8813	0.315155	319.74	0.00159967	-15.0695
	184.53	3	217.37	24.1523	90	0.97	0.13	0.26	48.0306	0	48.0306	260.286	0	260.286			348.557	-1.23666	349.058	16.6605	0.500347	0.500347	17.8972	17.8972	0.250347	320.309	0.00143548	-14.4722
	184.53	3	217.37	24.1523	90	0.97	0.22	3.34	53.5091	0.0078	53.5169	289.975	0.0422695	290.017			443.958	0.395676	446.536	17.9757	2.5785	2.5785	17.58	17.58	6.64865	309.057	0.00580798	44.4303
	184.53	3	217.37	24.1523	90	0.97	0.22	2.82	52.894	0.003	52.897	286.642	0.0162575	286.658			428.477	0.070156	430.659	17.7536	2.18174	2.18174	17.6835	17.6835	4.75998	312.706	0.00509184	252.06
	184.53	3	217.37	24.1523	90	0.97	0.22	2.11	52.0266	0.0015	52.0281	281.941	0.00812876	281.949			407.339	-0.374304	408.979	17.4505	1.64001	1.64001	17.8248	17.8248	2.68962	317.723	0.00402614	-47.6211
	184.53	3	217.37	24.1523	90	0.97	0.22	1.62	51.3373	0.0005	51.3378	278.206	0.00270959	278.208			392.752	-0.681044	394.018	17.2412	1.26614	1.26614	17.9223	17.9223	1.6031	321.208	0.00322376	-26.3159
	184.53	3	217.37	24.1523	90	0.97	0.22	1.03	50.4919	0.0001	50.492	273.624	0.000541917	273.625			375.187	-1.05038	376.003	16.9893	0.815967	0.815967	18.0397	18.0397	0.665802	325.431	0.00217483	-17.1744
	184.53	3	217.37	24.1523	90	0.97	0.22	0.6	49.7523	0	49.7523	269.616	0	269.616			362.385	-1.31956	362.873	16.8057	0.487877	0.487877	18.1253	18.1253	0.238024	328.525	0.00134629	-13.7358
	184.53	3	217.37	24.1523	90	0.97	0.22	0.34	49.2404	0	49.2404	266.842	0	266.842			354.645	-1.48232	354.934	16.6947	0.289497	0.289497	18.177	18.177	0.0838084	330.404	0.000816301	-12.2625
	184.53	3	217.37	24.1523	90	0.97	0.22	0.26	49.0274	0	49.0274	265.688	0	265.688			352.263	-1.5324	352.491	16.6605	0.228457	0.228457	18.1929	18.1929	0.0521925	330.983	0.00064854	-11.8721
	184.53	3	217.37	24.1523	90	0.97	0.35	3.34	54.358	0.0125	54.3705	294.575	0.0677397	294.643			449.31	-0.031504	451.496	17.9757	2.18577	2.18577	18.0072	18.0072	4.77758	324.259	0.00486472	-571.584
	184.53	3	217.37	24.1523	90	0.97	0.35	2.82	53.7483	0.0063	53.7546	291.271	0.0341408	291.305			433.829	-0.357024	435.618	17.7536	1.78901	1.78901	18.1107	18.1107	3.20055	327.996	0.00412376	-50.7268
	184.53	3	217.37	24.1523	90	0.97	0.35	2.11	52.8937	0.004	52.8977	286.64	0.0216767	286.662			412.692	-0.801484	413.939	17.4505	1.24728	1.24728	18.252	18.252	1.5557	333.134	0.0030223	-22.7727
	184.53	3	217.37	24.1523	90	0.97	0.35	1.62	52.2168	0.0022	52.219	282.972	0.0119222	282.984			398.104	-1.10822	398.977	17.2412	0.873407	0.873407	18.3495	18.3495	0.762839	336.703	0.00219392	-16.5575
	184.53	3	217.37	24.1523	90	0.97	0.35	1.03	51.3924	0.0009	51.3933	278.504	0.00487726	278.509			380.539	-1.47756	380.962	16.9893	0.423237	0.423237	18.4669	18.4669	0.179129	341.026	0.0011122	-12.4982
	184.53	3	217.37	24.1523	90	0.97	0.35	0.6	50.6789	0.0001	50.679	274.638	0.000541917	274.638			367.738	-1.74674	367.833	16.8057	0.0951468	0.0951468	18.5524	18.5524	0.00905291	344.193	0.000258736	-10.6212
	184.53	3	217.37	24.1523	90	0.97	0.35	0.34	50.1916	0	50.1916	271.997	0	271.997			359.997	-1.9095	359.894	16.6947	0.103233	0.103233	18.6042	18.6042	0.0106571	346.116	0.000286761	-9.74294
	184.53	3	217.37	24.1523	90	0.97	0.35	0.26	49.99	0	49.99	270.904	0	270.904			357.616	-1.95958	357.451	16.6605	0.164273	0.164273	18.6201	18.6201	0.0269857	346.708	0.000459357	-9.50207
	184.53	3	217.37	24.1523	90	0.97	0.47	3.34	55.1117	0.018	55.1297	298.66	0.0975451	298.757			454.251	-0.425824	456.074	17.9757	1.82325	1.82325	18.4015	18.4015	3.32423	338.615	0.00401374	-43.2139
	184.53	3	217.37	24.1523	90	0.97	0.47	2.82	54.5068	0.0101	54.5169	295.382	0.0547336	295.437			438.77	-0.751344	440.197	17.7536	1.42649	1.42649	18.505	18.505	2.03486	342.435	0.0032511	-24.6292
	184.53	3	217.37	24.1523	90	0.97	0.47	2.11	53.6636	0.0073	53.6709	290.812	0.03956	290.852			417.633	-1.1958	418.517	17.4505	0.884757	0.884757	18.6463	18.6463	0.782795	347.684	0.00211851	-15.5931
	184.53	3	217.37	24.1523	90	0.97	0.47	1.62	52.9974	0.005	53.0024	287.202	0.0270959	287.229			403.045	-1.50254	403.556	17.2412	0.510887	0.510887	18.7438	18.7438	0.261005	351.33	0.00126757	-12.4747
	184.53	3	217.37	24.1523	90	0.97	0.47	1.03	52.1908	0.0028	52.1936	282.831	0.0151737	282.846			385.48	-1.87188	385.541	16.9893	0.0607168	0.0607168	18.8612	18.8612	0.00368653	355.745	0.00015751	-10.0761
	184.53	3	217.37	24.1523	90	0.97	0.47	0.6	51.4988	0.0013	51.5001	279.081	0.00704492	279.088			372.678	-2.14106	372.411	16.8057	0.267373	0.267373	18.9468	18.9468	0.0714884	358.98	0.000717437	-8.84923
	184.53	3	217.37	24.1523	90	0.97	0.47	0.34	51.031	0.0006	51.0316	276.546	0.0032515	276.549			364.938	-2.30382	364.472	16.6947	0.465753	0.465753	18.9985	18.9985	0.216926	360.943	0.00127625	-8.24651
	184.53	3	217.37	24.1523	90	0.97	0.47	0.26	50.8383	0.0005	50.8388	275.502	0.00270959	275.504			362.556	-2.3539	362.029	16.6605	0.526793	0.526793	19.0144	19.0144	0.277511	361.548	0.001453	-8.07783
	184.53	3	217.37	24.1523	90	1.63	0.13	3.34	77.1556	0.0193	77.1749	418.12	0.10459	418.224			462.984	1.21942	465.566	18.4152	2.58243	2.58243	17.1958	17.1958	6.66893	295.696	0.00557779	14.1017
	184.53	3	217.37	24.1523	90	1.63	0.13	2.82	76.613	0.01	76.623	415.179	0.0541917	415.233			447.503	0.893896	449.689	18.1932	2.18567	2.18567	17.2993	17.2993	4.77714	299.266	0.00488414	19.3527
	184.53	3	217.37	24.1523	90	1.63	0.13	2.11	75.8888	0.0079	75.8967	411.255	0.0428115	411.297			426.366	0.449436	428.009	17.89	1.64394	1.64394	17.4406	17.4406	2.70253	304.174	0.0038557	38.8055
	184.53	3	217.37	24.1523	90	1.63	0.13	1.62	75.3018	0.0057	75.3075	408.073	0.0308893	408.104			411.778	0.142696	413.048	17.6808	1.27007	1.27007	17.5381	17.5381	1.61307	307.585	0.00308435	122.905
	184.53	3	217.37	24.1523	90	1.63	0.13	1.03	74.6097	0.0039	74.6136	404.323	0.0211348	404.344			394.213	-0.226644	395.033	17.4289	0.819897	0.819897	17.6555	17.6555	0.672231	311.717	0.00207983	-77.8998
	184.53	3	217.37	24.1523	90	1.63	0.13	0.6	74.0124	0.0025	74.0149	401.086	0.0135479	401.1			381.411	-0.495824	381.903	17.2453	0.491807	0.491807	17.7411	17.7411	0.241874	314.746	0.00128944	-35.781
	184.53	3	217.37	24.1523	90	1.63	0.13	0.34	73.6014	0.0017	73.6031	398.859	0.00921259	398.868			373.671	-0.658584	373.964	17.1342	0.293427	0.293427	17.7928	17.7928	0.0860993	316.585	0.000785255	-27.0168
	184.53	3	217.37	24.1523	90	1.63	0.13	0.26	73.4258	0.0015	73.4273	397.907	0.00812876	397.915			371.289	-0.708664	371.522	17.1001	0.232387	0.232387	17.8087	17.8087	0.0540036	317.151	0.000625892	-25.13
	184.53	3	217.37	24.1523	90	1.63	0.22	3.34	77.9401	0.0268	77.9669	422.371	0.145234	422.516			466.689	0.923676	469	18.4152	2.31054	2.31054	17.4916	17.4916	5.33858	305.955	0.00495091	18.9369
	184.53	3	217.37	24.1523	90	1.63	0.22	2.82	77.4009	0.0151	77.416	419.449	0.0818295	419.531			451.208	0.598156	453.122	18.1932	1.91378	1.91378	17.595	17.595	3.66254	309.586	0.00424145	29.4155
	184.53	3	217.37	24.1523	90	1.63	0.22	2.11	76.6873	0.0121	76.6994	415.582	0.065572	415.647			430.071	0.153696	431.443	17.89	1.37205	1.37205	17.7363	17.7363	1.88251	314.578	0.00319028	115.399
	184.53	3	217.37	24.1523	90	1.63	0.22	1.62	76.1103	0.009	76.1193	412.455	0.0487726	412.504			415.483	-0.153044	416.481	17.6808	0.998177	0.998177	17.8338	17.8338	0.996357	318.046	0.00240245	-116.528
	184.53	3	217.37	24.1523	90	1.63	0.22	1.03	75.435	0.0064	75.4414	408.795	0.0346827	408.83			397.918	-0.522384	398.466	17.4289	0.548007	0.548007	17.9513	17.9513	0.300311	322.248	0.00137718	-34.3641
	184.53	3	217.37	24.1523	90	1.63	0.22	0.6	74.8583	0.0043	74.8626	405.67	0.0233024	405.693			385.117	-0.791564	385.337	17.2453	0.219917	0.219917	18.0368	18.0368	0.0483634	325.327	0.000571039	-22.7863
	184.53	3	217.37	24.1523	90	1.63	0.22	0.34	74.4668	0.0029	74.4697	403.548	0.0157156	403.564			377.376	-0.954324	377.398	17.1342	0.0215368	0.0215368	18.0886	18.0886	0.000463834	327.196	5.70698e-05	-18.9543
	184.53	3	217.37	24.1523	90	1.63	0.22	0.26	74.3001	0.0027	74.3028	402.645	0.0146318	402.66			374.995	-1.0044	374.955	17.1001	0.0395032	0.0395032	18.1045	18.1045	0.0015605	327.772	0.000105343	-18.0251
	184.53	3	217.37	24.1523	90	1.63	0.35	3.34	78.706	0.0341	78.7401	426.521	0.184794	426.706			472.042	0.496496	473.96	18.4152	1.91781	1.91781	17.9187	17.9187	3.67798	321.082	0.00406279	36.0904
	184.53	3	217.37	24.1523	90	1.63	0.35	2.82	78.1704	0.0205	78.1909	423.619	0.111093	423.73			456.561	0.170976	458.082	18.1932	1.52105	1.52105	18.0222	18.0222	2.31358	324.801	0.00333153	105.408
	184.53	3	217.37	24.1523	90	1.63	0.35	2.11	77.4669	0.0169	77.4838	419.807	0.091584	419.898			435.424	-0.273484	436.403	17.89	0.979317	0.979317	18.1635	18.1635	0.959061	329.913	0.00224911	-66.4153
	184.53	3	217.37	24.1523	90	1.63	0.35	1.62	76.8993	0.013	76.9123	416.731	0.0704492	416.801			420.836	-0.580224	421.441	17.6808	0.605447	0.605447	18.261	18.261	0.366566	333.465	0.00143868	-31.4724
	184.53	3	217.37	24.1523	90	1.63	0.35	1.03	76.2397	0.0097	76.2494	413.156	0.052566	413.209			403.271	-0.949564	403.426	17.4289	0.155277	0.155277	18.3784	18.3784	0.0241109	337.767	0.000385043	-19.3546
	184.53	3	217.37	24.1523	90	1.63	0.35	0.6	75.6814	0.0069	75.6883	410.131	0.0373923	410.168			390.469	-1.21874	390.297	17.2453	0.172813	0.172813	18.464	18.464	0.0298644	340.92	0.000442578	-15.15
	184.53	3	217.37	24.1523	90	1.63	0.35	0.34	75.3064	0.0051	75.3115	408.098	0.0276378	408.126			382.729	-1.3815	382.358	17.1342	0.371193	0.371193	18.5157	18.5157	0.137784	342.833	0.000969859	-13.4026
	184.53	3	217.37	24.1523	90	1.63	0.35	0.26	75.147	0.0048	75.1518	407.235	0.026012	407.261			380.347	-1.43158	379.915	17.1001	0.432233	0.432233	18.5317	18.5317	0.186826	343.423	0.00113642	-12.9449
	184.53	3	217.37	24.1523	90	1.63	0.47	3.34	79.387	0.0415	79.4285	430.212	0.224896	430.437			476.983	0.102176	478.538	18.4152	1.55529	1.55529	18.3131	18.3131	2.41892	335.368	0.00326068	179.231
	184.53	3	217.37	24.1523	90	1.63	0.47	2.82	78.8547	0.0266	78.8813	427.327	0.14415	427.471			461.502	-0.223344	462.66	18.1932	1.15853	1.15853	18.4165	18.4165	1.34218	339.169	0.00251034	-82.4582
	184.53	3	217.37	24.1523	90	1.63	0.47	2.11	78.1601	0.0224	78.1825	423.563	0.121389	423.684			440.364	-0.667804	440.981	17.89	0.616797	0.616797	18.5578	18.5578	0.380438	344.393	0.00140065	-27.7893
	184.53	3	217.37	24.1523	90	1.63	0.47	1.62	77.6003	0.0178	77.6181	420.529	0.0964613	420.626			425.777	-0.974544	426.019	17.6808	0.242927	0.242927	18.6553	18.6553	0.0590134	348.022	0.00057055	-19.1426
	184.53	3	217.37	24.1523	90	1.63	0.47	1.03	76.9535	0.0138	76.9673	417.024	0.0747846	417.099			408.212	-1.34388	408.004	17.4289	0.207243	0.207243	18.7728	18.7728	0.0429497	352.416	0.000507686	-13.969
	184.53	3	217.37	24.1523	90	1.63	0.47	0.6	76.41	0.0102	76.4202	414.079	0.0552756	414.134			395.41	-1.61306	394.875	17.2453	0.535333	0.535333	18.8583	18.8583	0.286582	355.637	0.00135387	-11.691
	184.53	3	217.37	24.1523	90	1.63	0.47	0.34	76.0482	0.0079	76.0561	412.118	0.0428115	412.161			387.67	-1.77582	386.936	17.1342	0.733713	0.733713	18.9101	18.9101	0.538335	357.591	0.00189262	-10.6486
	184.53	3	217.37	24.1523	90	1.63	0.47	0.26	75.8944	0.0075	75.9019	411.285	0.0406438	411.326			385.288	-1.8259	384.493	17.1001	0.794753	0.794753	18.926	18.926	0.631633	358.193	0.00206275	-10.3653
	184.53	3	217.37	24.1523	90	2.8	0.13	3.34	95.8873	0.1025	95.9898	519.63	0.555465	520.185			503.281	2.15542	505.388	19.1945	2.10741	2.10741	17.039	17.039	4.44116	290.329	0.00418734	7.90522
	184.53	3	217.37	24.1523	90	2.8	0.13	2.82	95.4977	0.0754	95.5731	517.519	0.408606	517.927			487.8	1.8299	489.511	18.9724	1.71065	1.71065	17.1425	17.1425	2.92631	293.866	0.00350686	9.36803
	184.53	3	217.37	24.1523	90	2.8	0.13	2.11	95.0957	0.071	95.1667	515.34	0.384761	515.725			466.663	1.38544	467.832	18.6693	1.16892	1.16892	17.2838	17.2838	1.36637	298.73	0.00250484	12.4754
	184.53	3	217.37	24.1523	90	2.8	0.13	1.62	94.7387	0.0627	94.8014	513.405	0.339782	513.745			452.075	1.0787	452.87	18.46	0.795047	0.795047	17.3813	17.3813	0.632099	302.111	0.00175866	16.1133
	184.53	3	217.37	24.1523	90	2.8	0.13	1.03	94.3841	0.0565	94.4406	511.484	0.306183	511.79			434.51	0.709356	434.855	18.2081	0.344877	0.344877	17.4987	17.4987	0.11894	306.206	0.000793714	24.6685
	184.53	3	217.37	24.1523	90	2.8	0.13	0.6	94.0941	0.049	94.1431	509.912	0.265539	510.178			421.708	0.440176	421.725	18.0245	0.0167868	0.0167868	17.5843	17.5843	0.000281797	309.208	3.98066e-05	39.9484
	184.53	3	217.37	24.1523	90	2.8	0.13	0.34	93.9016	0.043	93.9446	508.869	0.233024	509.102			413.968	0.277416	413.786	17.9135	0.181593	0.181593	17.636	17.636	0.0329761	311.03	0.000438665	63.5726
	184.53	3	217.37	24.1523	90	2.8	0.13	0.26	93.8078	0.0414	93.8492	508.361	0.224354	508.585			411.586	0.227336	411.344	17.8793	0.242633	0.242633	17.652	17.652	0.0588709	311.592	0.000589507	77.647
	184.53	3	217.37	24.1523	90	2.8	0.22	3.34	96.497	0.12	96.617	522.934	0.650301	523.584			506.987	1.85968	508.822	19.1945	1.83552	1.83552	17.3348	17.3348	3.36912	300.495	0.00362044	9.3214
	184.53	3	217.37	24.1523	90	2.8	0.22	2.82	96.1077	0.0906	96.1983	520.824	0.490977	521.315			491.506	1.53416	492.944	18.9724	1.43876	1.43876	17.4383	17.4383	2.07002	304.093	0.00292724	11.3667
	184.53	3	217.37	24.1523	90	2.8	0.22	2.11	95.7106	0.0858	95.7964	518.672	0.464965	519.137			470.368	1.0897	471.265	18.6693	0.897027	0.897027	17.5796	17.5796	0.804657	309.041	0.00190707	16.1325
	184.53	3	217.37	24.1523	90	2.8	0.22	1.62	95.3576	0.0767	95.4343	516.759	0.415651	517.175			455.78	0.782956	456.304	18.46	0.523157	0.523157	17.6771	17.6771	0.273693	312.479	0.00114783	22.5773
	184.53	3	217.37	24.1523	90	2.8	0.22	1.03	95.0091	0.07	95.0791	514.871	0.379342	515.25			438.216	0.413616	438.289	18.2081	0.0729868	0.0729868	17.7945	17.7945	0.00532707	316.643	0.000166555	43.0217
	184.53	3	217.37	24.1523	90	2.8	0.22	0.6	94.725	0.0619	94.7869	513.331	0.335447	513.667			425.414	0.144436	425.159	18.0245	0.255103	0.255103	17.88	17.88	0.0650776	319.696	0.000599659	123.792
	184.53	3	217.37	24.1523	90	2.8	0.22	0.34	94.5374	0.0553	94.5927	512.315	0.29968	512.614			417.674	-0.018324	417.22	17.9135	0.453483	0.453483	17.9318	17.9318	0.205647	321.549	0.00108574	-978.596
	184.53	3	217.37	24.1523	90	2.8	0.22	0.26	94.4456	0.0535	94.4991	511.817	0.289926	512.107			415.292	-0.068404	414.777	17.8793	0.514523	0.514523	17.9477	17.9477	0.264734	322.12	0.00123894	-262.378
	184.53	3	217.37	24.1523	90	2.8	0.35	3.34	97.0913	0.1345	97.2258	526.155	0.728879	526.883			512.339	1.4325	513.782	19.1945	1.44279	1.44279	17.762	17.762	2.08163	315.487	0.00281608	12.3993
	184.53	3	217.37	24.1523	90	2.8	0.35	2.82	96.7025	0.1032	96.8057	524.048	0.559259	524.607			496.858	1.10698	497.904	18.9724	1.04603	1.04603	17.8654	17.8654	1.09417	319.174	0.00210528	16.139
	184.53	3	217.37	24.1523	90	2.8	0.35	2.11	96.3102	0.0982	96.4084	521.922	0.532163	522.454			475.721	0.662516	476.225	18.6693	0.504297	0.504297	18.0067	18.0067	0.254315	324.243	0.00106007	27.1793
	184.53	3	217.37	24.1523	90	2.8	0.35	1.62	95.9612	0.0886	96.0498	520.03	0.480139	520.51			461.133	0.355776	461.263	18.46	0.130427	0.130427	18.1042	18.1042	0.0170112	327.764	0.00028284	50.8866
	184.53	3	217.37	24.1523	90	2.8	0.35	1.03	95.6185	0.0816	95.7001	518.173	0.442205	518.615			443.568	-0.013564	443.248	18.2081	0.319743	0.319743	18.2217	18.2217	0.102236	332.029	0.000720844	-1343.38
	184.53	3	217.37	24.1523	90	2.8	0.35	0.6	95.3399	0.0732	95.4131	516.663	0.396683	517.06			430.767	-0.282744	430.119	18.0245	0.647833	0.647833	18.3072	18.3072	0.419688	335.155	0.00150391	-64.7484
	184.53	3	217.37	24.1523	90	2.8	0.35	0.34	95.1565	0.0662	95.2227	515.67	0.358749	516.028			423.026	-0.445504	422.18	17.9135	0.846213	0.846213	18.359	18.359	0.716077	337.052	0.00200038	-41.2094
	184.53	3	217.37	24.1523	90	2.8	0.35	0.26	95.0663	0.0643	95.1306	515.181	0.348453	515.529			420.644	-0.495584	419.737	17.8793	0.907253	0.907253	18.3749	18.3749	0.823108	337.636	0.00215682	-37.0772
	184.53	3	217.37	24.1523	90	2.8	0.47	3.34	97.6211	0.1485	97.7696	529.026	0.804747	529.83			517.28	1.03818	518.36	19.1945	1.08027	1.08027	18.1563	18.1563	1.16698	329.651	0.00208836	17.4886
	184.53	3	217.37	24.1523	90	2.8	0.47	2.82	97.2328	0.1156	97.3484	526.921	0.626456	527.548			501.799	0.712656	502.482	18.9724	0.683507	0.683507	18.2598	18.2598	0.467182	333.419	0.00136211	25.6221
	184.53	3	217.37	24.1523	90	2.8	0.47	2.11	96.8449	0.1105	96.9554	524.819	0.598819	525.418			480.661	0.268196	480.803	18.6693	0.141777	0.141777	18.4011	18.4011	0.0201007	338.599	0.000294962	68.6105
	184.53	3	217.37	24.1523	90	2.8	0.47	1.62	96.4992	0.1003	96.5995	522.946	0.543543	523.489			466.074	-0.038544	465.842	18.46	0.232093	0.232093	18.4986	18.4986	0.0538673	342.197	0.000497975	-479.934
	184.53	3	217.37	24.1523	90	2.8	0.47	1.03	96.1614	0.093	96.2544	521.115	0.503983	521.619			448.509	-0.407884	447.827	18.2081	0.682263	0.682263	18.616	18.616	0.465483	346.555	0.00152118	-45.6404
	184.53	3	217.37	24.1523	90	2.8	0.47	0.6	95.8873	0.0843	95.9716	519.63	0.456836	520.087			435.707	-0.677064	434.697	18.0245	1.01035	1.01035	18.7015	18.7015	1.02081	349.748	0.00231888	-27.6215
	184.53	3	217.37	24.1523	90	2.8	0.47	0.34	95.7074	0.077	95.7844	518.655	0.417276	519.072			427.967	-0.839824	426.758	17.9135	1.20873	1.20873	18.7533	18.7533	1.46104	351.686	0.00282436	-22.33
	184.53	3	217.37	24.1523	90	2.8	0.47	0.26	95.6184	0.0751	95.6935	518.173	0.40698	518.58			425.585	-0.889904	424.315	17.8793	1.26977	1.26977	18.7692	18.7692	1.61232	352.283	0.00298359	-21.0913
	184.53	3	217.37	24.1523	90	3.32	0.13	3.34	96.1976	0.1856	96.3832	521.311	1.0058	522.317			521.191	2.57142	523.087	19.5408	1.89629	1.89629	16.9694	16.9694	3.5959	287.959	0.00363837	6.59923
	184.53	3	217.37	24.1523	90	3.32	0.13	2.82	95.7927	0.1461	95.9388	519.117	0.791741	519.909			505.71	2.2459	507.209	19.3187	1.49953	1.49953	17.0728	17.0728	2.24858	291.482	0.00296519	7.6018
	184.53	3	217.37	24.1523	90	3.32	0.13	2.11	95.388	0.141	95.529	516.924	0.764103	517.688			484.572	1.80144	485.53	19.0156	0.957797	0.957797	17.2141	17.2141	0.917375	296.327	0.00197658	9.55579
	184.53	3	217.37	24.1523	90	3.32	0.13	1.62	95.0229	0.1291	95.152	514.946	0.699615	515.645			469.985	1.4947	470.569	18.8063	0.583927	0.583927	17.3116	17.3116	0.340971	299.693	0.00124244	11.5821
	184.53	3	217.37	24.1523	90	3.32	0.13	1.03	94.6579	0.1207	94.7786	512.968	0.654094	513.622			452.42	1.12536	452.554	18.5544	0.133757	0.133757	17.4291	17.4291	0.0178909	303.772	0.000295648	15.4876
	184.53	3	217.37	24.1523	90	3.32	0.13	0.6	94.3527	0.1098	94.4625	511.314	0.595025	511.909			439.618	0.856176	439.424	18.3708	0.194333	0.194333	17.5146	17.5146	0.0377654	306.762	0.00044205	20.4568
	184.53	3	217.37	24.1523	90	3.32	0.13	0.34	94.1468	0.1005	94.2473	510.198	0.544627	510.742			431.878	0.693416	431.485	18.2598	0.392713	0.392713	17.5664	17.5664	0.154224	308.577	0.000909315	25.3331
	184.53	3	217.37	24.1523	90	3.32	0.13	0.26	94.0441	0.0978	94.1419	509.641	0.529995	510.171			429.496	0.643336	429.042	18.2256	0.453753	0.453753	17.5823	17.5823	0.205892	309.137	0.00105648	27.3299
	184.53	3	217.37	24.1523	90	3.32	0.22	3.34	96.814	0.2094	97.0234	524.652	1.13477	525.787			524.896	2.27568	526.521	19.5408	1.6244	1.6244	17.2651	17.2651	2.63866	298.084	0.0030947	7.5868
	184.53	3	217.37	24.1523	90	3.32	0.22	2.82	96.4099	0.1674	96.5773	522.462	0.90717	523.369			509.415	1.95016	510.643	19.3187	1.22764	1.22764	17.3686	17.3686	1.50709	301.668	0.00240989	8.90626
	184.53	3	217.37	24.1523	90	3.32	0.22	2.11	96.0106	0.1621	96.1727	520.298	0.878448	521.177			488.278	1.5057	488.964	19.0156	0.685907	0.685907	17.5099	17.5099	0.470468	306.596	0.00140475	11.6291
	184.53	3	217.37	24.1523	90	3.32	0.22	1.62	95.6504	0.1496	95.8	518.346	0.810708	519.157			473.69	1.19896	474.002	18.8063	0.312037	0.312037	17.6074	17.6074	0.097367	310.02	0.000658736	14.6856
	184.53	3	217.37	24.1523	90	3.32	0.22	1.03	95.2931	0.141	95.4341	516.41	0.764103	517.174			456.125	0.829616	455.987	18.5544	0.138133	0.138133	17.7248	17.7248	0.0190808	314.168	0.00030284	21.3651
	184.53	3	217.37	24.1523	90	3.32	0.22	0.6	94.9956	0.1296	95.1252	514.798	0.702325	515.5			443.324	0.560436	442.858	18.3708	0.466223	0.466223	17.8104	17.8104	0.217364	317.209	0.00105165	31.7795
	184.53	3	217.37	24.1523	90	3.32	0.22	0.34	94.7962	0.1198	94.916	513.717	0.649217	514.366			435.583	0.397676	434.919	18.2598	0.664603	0.664603	17.8621	17.8621	0.441697	319.055	0.00152578	44.9162
	184.53	3	217.37	24.1523	90	3.32	0.22	0.26	94.6963	0.117	94.8133	513.176	0.634043	513.81			433.202	0.347596	432.476	18.2256	0.725643	0.725643	17.878	17.878	0.526558	319.624	0.00167507	51.4334
	184.53	3	217.37	24.1523	90	3.32	0.35	3.34	97.4139	0.2288	97.6427	527.903	1.23991	529.143			530.249	1.8485	531.481	19.5408	1.23167	1.23167	17.6923	17.6923	1.517	313.017	0.00232281	9.57118
	184.53	3	217.37	24.1523	90	3.32	0.35	2.82	97.0106	0.1848	97.1954	525.717	1.00146	526.719			514.768	1.52298	515.603	19.3187	0.834907	0.834907	17.7958	17.7958	0.697069	316.689	0.00162191	11.6849
	184.53	3	217.37	24.1523	90	3.32	0.35	2.11	96.6169	0.1795	96.7964	523.584	0.972742	524.556			493.631	1.07852	493.924	19.0156	0.293177	0.293177	17.9371	17.9371	0.0859526	321.738	0.000593919	16.6312
	184.53	3	217.37	24.1523	90	3.32	0.35	1.62	96.2611	0.1666	96.4277	521.656	0.902834	522.558			479.043	0.771776	478.962	18.8063	0.0806932	0.0806932	18.0346	18.0346	0.00651139	325.246	0.000168447	23.3676
	184.53	3	217.37	24.1523	90	3.32	0.35	1.03	95.9107	0.1579	96.0686	519.757	0.855687	520.612			461.478	0.402436	460.947	18.5544	0.530863	0.530863	18.152	18.152	0.281816	329.494	0.00115035	45.1053
	184.53	3	217.37	24.1523	90	3.32	0.35	0.6	95.62	0.1464	95.7664	518.181	0.793367	518.975			448.676	0.133256	447.817	18.3708	0.858953	0.858953	18.2375	18.2375	0.737801	332.608	0.00191442	136.861
	184.53	3	217.37	24.1523	90	3.32	0.35	0.34	95.4263	0.1365	95.5628	517.132	0.739717	517.871			440.936	-0.029504	439.879	18.2598	1.05733	1.05733	18.2893	18.2893	1.11795	334.498	0.00239793	-619.892
	184.53	3	217.37	24.1523	90	3.32	0.35	0.26	95.3284	0.1336	95.462	516.601	0.724002	517.325			438.554	-0.079584	437.436	18.2256	1.11837	1.11837	18.3052	18.3052	1.25076	335.081	0.00255014	-230.011
	184.53	3	217.37	24.1523	90	3.32	0.47	3.34	97.9481	0.2475	98.1956	530.798	1.34125	532.139			535.19	1.45418	536.059	19.5408	0.869147	0.869147	18.0866	18.0866	0.755416	327.125	0.001624	12.4377
	184.53	3	217.37	24.1523	90	3.32	0.47	2.82	97.5456	0.2016	97.7472	528.616	1.09251	529.709			519.709	1.12866	520.181	19.3187	0.472387	0.472387	18.1901	18.1901	0.223149	330.879	0.000908945	16.1166
	184.53	3	217.37	24.1523	90	3.32	0.47	2.11	97.1566	0.1963	97.3529	526.508	1.06378	527.572			498.571	0.684196	498.502	19.0156	0.0693432	0.0693432	18.3314	18.3314	0.00480848	336.039	0.000139084	26.7926
	184.53	3	217.37	24.1523	90	3.32	0.47	1.62	96.8048	0.1829	96.9877	524.602	0.991167	525.593			483.984	0.377456	483.54	18.8063	0.443213	0.443213	18.4289	18.4289	0.196438	339.624	0.000915761	48.8239
	184.53	3	217.37	24.1523	90	3.32	0.47	1.03	96.4602	0.1742	96.6344	522.735	0.94402	523.679			466.419	0.008116	465.525	18.5544	0.893383	0.893383	18.5463	18.5463	0.798134	343.965	0.00191541	2285.15
	184.53	3	217.37	24.1523	90	3.32	0.47	0.6	96.1753	0.1626	96.3379	521.191	0.881158	522.072			453.617	-0.261064	452.396	18.3708	1.22147	1.22147	18.6319	18.6319	1.492	347.146	0.00269274	-71.369
	184.53	3	217.37	24.1523	90	3.32	0.47	0.34	95.986	0.1526	96.1386	520.165	0.826966	520.992			445.877	-0.423824	444.457	18.2598	1.41985	1.41985	18.6836	18.6836	2.01598	349.077	0.00318441	-44.0834
	184.53	3	217.37	24.1523	90	3.32	0.47	0.26	95.8897	0.1496	96.0393	519.643	0.810708	520.454			443.495	-0.473904	442.014	18.2256	1.48089	1.48089	18.6995	18.6995	2.19304	349.672	0.00333914	-39.4585
	184.53	3	217.37	24.1523	90	4.61	0.13	3.34	85.2818	0.471	85.7528	462.157	2.55243	464.709			565.621	3.60342	566.994	20.3999	1.37255	1.37255	16.7965	16.7965	1.88388	282.123	0.00242662	4.66127
	184.53	3	217.37	24.1523	90	4.61	0.13	2.82	84.7594	0.4024	85.1618	459.326	2.18068	461.507			550.14	3.2779	551.116	20.1779	0.975787	0.975787	16.9	16.9	0.95216	285.61	0.00177371	5.15574
	184.53	3	217.37	24.1523	90	4.61	0.13	2.11	84.1934	0.3915	84.5849	456.259	2.12161	458.38			529.003	2.83344	529.437	19.8747	0.434057	0.434057	17.0413	17.0413	0.188405	290.405	0.000820519	6.01435
	184.53	3	217.37	24.1523	90	4.61	0.13	1.62	83.7001	0.3697	84.0698	453.585	2.00347	455.589			514.415	2.5267	514.475	19.6655	0.0601868	0.0601868	17.1388	17.1388	0.00362245	293.738	0.000117001	6.78308
	184.53	3	217.37	24.1523	90	4.61	0.13	1.03	83.1526	0.3529	83.5055	450.618	1.91243	452.531			496.85	2.15736	496.46	19.4136	0.389983	0.389983	17.2562	17.2562	0.152087	297.776	0.000784911	7.99877
	184.53	3	217.37	24.1523	90	4.61	0.13	0.6	82.6704	0.3315	83.0019	448.005	1.79646	449.802			484.048	1.88818	483.33	19.2299	0.718073	0.718073	17.3418	17.3418	0.515629	300.737	0.00148347	9.1844
	184.53	3	217.37	24.1523	90	4.61	0.13	0.34	82.3346	0.3133	82.6479	446.185	1.69783	447.883			476.308	1.72542	475.392	19.1189	0.916453	0.916453	17.3935	17.3935	0.839886	302.534	0.00192408	10.0808
	184.53	3	217.37	24.1523	90	4.61	0.13	0.26	82.1782	0.308	82.4862	445.338	1.66911	447.007			473.926	1.67534	472.949	19.0848	0.977493	0.977493	17.4094	17.4094	0.955493	303.088	0.00206254	10.3916
	184.53	3	217.37	24.1523	90	4.61	0.22	3.34	86.0068	0.511	86.5178	466.086	2.7692	468.855			569.327	3.30768	570.427	20.3999	1.10066	1.10066	17.0922	17.0922	1.21145	292.145	0.00193326	5.16745
	184.53	3	217.37	24.1523	90	4.61	0.22	2.82	85.4886	0.4405	85.9291	463.278	2.38715	465.665			553.846	2.98216	554.55	20.1779	0.703897	0.703897	17.1957	17.1957	0.495471	295.693	0.00127093	5.76621
	184.53	3	217.37	24.1523	90	4.61	0.22	2.11	84.9326	0.4297	85.3623	460.264	2.32862	462.593			532.708	2.5377	532.87	19.8747	0.162167	0.162167	17.337	17.337	0.0262981	300.572	0.00030442	6.83179
	184.53	3	217.37	24.1523	90	4.61	0.22	1.62	84.4487	0.4077	84.8564	457.642	2.2094	459.852			518.12	2.23096	517.909	19.6655	0.211703	0.211703	17.4345	17.4345	0.0448182	303.963	0.000408598	7.81482
	184.53	3	217.37	24.1523	90	4.61	0.22	1.03	83.9167	0.3911	84.3078	454.759	2.11944	456.879			500.556	1.86162	499.894	19.4136	0.661873	0.661873	17.5519	17.5519	0.438076	308.071	0.00132228	9.42833
	184.53	3	217.37	24.1523	90	4.61	0.22	0.6	83.4526	0.37	83.8226	452.244	2.00509	454.249			487.754	1.59244	486.764	19.2299	0.989963	0.989963	17.6375	17.6375	0.980027	311.082	0.00202964	11.0758
	184.53	3	217.37	24.1523	90	4.61	0.22	0.34	83.1331	0.3519	83.485	450.513	1.90701	452.42			480.014	1.42968	478.825	19.1189	1.18834	1.18834	17.6892	17.6892	1.41216	312.909	0.00247564	12.3729
	184.53	3	217.37	24.1523	90	4.61	0.22	0.26	82.9842	0.3468	83.331	449.706	1.87937	451.585			477.632	1.3796	476.383	19.0848	1.24938	1.24938	17.7052	17.7052	1.56096	313.473	0.00261579	12.8336
	184.53	3	217.37	24.1523	90	4.61	0.35	3.34	86.7087	0.5435	87.2522	469.889	2.94532	472.835			574.679	2.8805	575.387	20.3999	0.707927	0.707927	17.5194	17.5194	0.50116	306.93	0.00123186	6.08209
	184.53	3	217.37	24.1523	90	4.61	0.35	2.82	86.1943	0.4714	86.6657	467.102	2.5546	469.656			559.198	2.55498	559.509	20.1779	0.311167	0.311167	17.6229	17.6229	0.0968248	310.567	0.000556452	6.89748
	184.53	3	217.37	24.1523	90	4.61	0.35	2.11	85.6479	0.4609	86.1088	464.141	2.4977	466.638			538.061	2.11052	537.83	19.8747	0.230563	0.230563	17.7642	17.7642	0.0531594	315.567	0.000428508	8.41699
	184.53	3	217.37	24.1523	90	4.61	0.35	1.62	85.1727	0.4387	85.6114	461.566	2.37739	463.943			523.473	1.80378	522.869	19.6655	0.604433	0.604433	17.8617	17.8617	0.365339	319.041	0.00115466	9.9024
	184.53	3	217.37	24.1523	90	4.61	0.35	1.03	84.6548	0.4226	85.0774	458.759	2.29014	461.049			505.908	1.43444	504.853	19.4136	1.0546	1.0546	17.9791	17.9791	1.11219	323.249	0.00208457	12.5339
	184.53	3	217.37	24.1523	90	4.61	0.35	0.6	84.2065	0.4019	84.6084	456.33	2.17797	458.508			493.107	1.16526	491.724	19.2299	1.38269	1.38269	18.0647	18.0647	1.91184	326.333	0.00280405	15.5028
	184.53	3	217.37	24.1523	90	4.61	0.35	0.34	83.9008	0.3841	84.2849	454.673	2.0815	456.754			485.366	1.0025	483.785	19.1189	1.58107	1.58107	18.1164	18.1164	2.49979	328.205	0.00325749	18.0713
	184.53	3	217.37	24.1523	90	4.61	0.35	0.26	83.7579	0.3791	84.137	453.899	2.05441	455.953			482.984	0.952416	481.342	19.0848	1.64211	1.64211	18.1323	18.1323	2.69654	328.782	0.00339993	19.0383
	184.53	3	217.37	24.1523	90	4.61	0.47	3.34	87.3314	0.5733	87.9047	473.264	3.10681	476.371			579.62	2.48618	579.965	20.3999	0.345407	0.345407	17.9137	17.9137	0.119306	320.902	0.00059592	7.20534
	184.53	3	217.37	24.1523	90	4.61	0.47	2.82	86.8203	0.4996	87.3199	470.494	2.70742	473.202			564.139	2.16066	564.088	20.1779	0.0513532	0.0513532	18.0172	18.0172	0.00263715	324.62	9.10294e-05	8.33878
	184.53	3	217.37	24.1523	90	4.61	0.47	2.11	86.282	0.4895	86.7715	467.577	2.65269	470.23			543.001	1.7162	542.408	19.8747	0.593083	0.593083	18.1585	18.1585	0.351748	329.732	0.00109223	10.5807
	184.53	3	217.37	24.1523	90	4.61	0.47	1.62	85.8143	0.4673	86.2816	465.043	2.53238	467.575			528.414	1.40946	527.447	19.6655	0.966953	0.966953	18.256	18.256	0.934998	333.283	0.00182992	12.9525
	184.53	3	217.37	24.1523	90	4.61	0.47	1.03	85.3081	0.4516	85.7597	462.299	2.4473	464.747			510.849	1.04012	509.432	19.4136	1.41712	1.41712	18.3734	18.3734	2.00824	337.583	0.00277406	17.6648
	184.53	3	217.37	24.1523	90	4.61	0.47	0.6	84.8728	0.4313	85.3041	459.94	2.33729	462.278			498.047	0.770936	496.302	19.2299	1.74521	1.74521	18.459	18.459	3.04577	340.735	0.00350411	23.9436
	184.53	3	217.37	24.1523	90	4.61	0.47	0.34	84.5781	0.4139	84.992	458.343	2.243	460.586			490.307	0.608176	488.363	19.1189	1.94359	1.94359	18.5107	18.5107	3.77755	342.648	0.00396403	30.4365
	184.53	3	217.37	24.1523	90	4.61	0.47	0.26	84.4399	0.4089	84.8488	457.594	2.2159	459.81			487.925	0.558096	485.921	19.0848	2.00463	2.00463	18.5267	18.5267	4.01855	343.237	0.00410849	33.1962
	184.53	3	217.37	24.1523	90	5.6	0.13	3.34	109.63	0.9816	110.612	594.104	5.31946	599.423			599.719	4.39542	600.689	21.0593	0.970607	0.970607	16.6638	16.6638	0.942078	277.684	0.00161844	3.79119
	184.53	3	217.37	24.1523	90	5.6	0.13	2.82	109.243	0.8858	110.128	592.005	4.8003	596.805			584.238	4.0699	584.812	20.8372	0.573847	0.573847	16.7673	16.7673	0.3293	281.143	0.000982215	4.11984
	184.53	3	217.37	24.1523	90	5.6	0.13	2.11	108.951	0.8861	109.837	590.423	4.80193	595.225			563.1	3.62544	563.132	20.5341	0.0321168	0.0321168	16.9086	16.9086	0.00103149	285.901	5.70357e-05	4.66389
	184.53	3	217.37	24.1523	90	5.6	0.13	1.62	108.651	0.8621	109.513	588.8	4.67187	593.472			548.512	3.3187	548.171	20.3248	0.341753	0.341753	17.0061	17.0061	0.116795	289.208	0.000623055	5.12434
	184.53	3	217.37	24.1523	90	5.6	0.13	1.03	108.384	0.8521	109.236	587.353	4.61768	591.971			530.948	2.94936	530.156	20.0729	0.791923	0.791923	17.1235	17.1235	0.627142	293.216	0.00149153	5.80586
	184.53	3	217.37	24.1523	90	5.6	0.13	0.6	108.151	0.8312	108.982	586.09	4.50442	590.594			518.146	2.68018	517.026	19.8893	1.12001	1.12001	17.2091	17.2091	1.25443	296.153	0.00216158	6.42089
	184.53	3	217.37	24.1523	90	5.6	0.13	0.34	107.989	0.8103	108.799	585.209	4.39116	589.6			510.406	2.51742	509.087	19.7783	1.31839	1.31839	17.2608	17.2608	1.73816	297.937	0.00258303	6.85657
	184.53	3	217.37	24.1523	90	5.6	0.13	0.26	107.892	0.8026	108.694	584.684	4.34943	589.033			508.024	2.46734	506.644	19.7441	1.37943	1.37943	17.2768	17.2768	1.90284	298.487	0.00271529	7.00219
	184.53	3	217.37	24.1523	90	5.6	0.22	3.34	110.192	1.0284	111.22	597.149	5.57308	602.722			603.424	4.09968	604.123	21.0593	0.698717	0.698717	16.9596	16.9596	0.488205	287.628	0.00115792	4.13681
	184.53	3	217.37	24.1523	90	5.6	0.22	2.82	109.806	0.9309	110.737	595.059	5.04471	600.104			587.943	3.77416	588.245	20.8372	0.301957	0.301957	17.0631	17.0631	0.0911779	291.148	0.000513582	4.52103
	184.53	3	217.37	24.1523	90	5.6	0.22	2.11	109.52	0.9321	110.452	593.506	5.05121	598.557			566.806	3.3297	566.566	20.5341	0.239773	0.239773	17.2044	17.2044	0.0574912	295.99	0.000423025	5.16695
	184.53	3	217.37	24.1523	90	5.6	0.22	1.62	109.225	0.9083	110.133	591.909	4.92223	596.831			552.218	3.02296	551.604	20.3248	0.613643	0.613643	17.3019	17.3019	0.376558	299.355	0.00111123	5.72349
	184.53	3	217.37	24.1523	90	5.6	0.22	1.03	108.965	0.8995	109.865	590.501	4.87455	595.375			534.653	2.65362	533.589	20.0729	1.06381	1.06381	17.4193	17.4193	1.1317	303.431	0.00198973	6.56435
	184.53	3	217.37	24.1523	90	5.6	0.22	0.6	108.739	0.8798	109.619	589.276	4.76779	594.044			521.852	2.38444	520.46	19.8893	1.3919	1.3919	17.5048	17.5048	1.93739	306.42	0.00266724	7.34129
	184.53	3	217.37	24.1523	90	5.6	0.22	0.34	108.582	0.8598	109.442	588.427	4.6594	593.086			514.111	2.22168	512.521	19.7783	1.59028	1.59028	17.5566	17.5566	2.529	308.234	0.00309327	7.90241
	184.53	3	217.37	24.1523	90	5.6	0.22	0.26	108.488	0.8525	109.341	587.916	4.61985	592.536			511.729	2.1716	510.078	19.7441	1.65132	1.65132	17.5725	17.5725	2.72687	308.793	0.00322695	8.09198
	184.53	3	217.37	24.1523	90	5.6	0.35	3.34	110.737	1.0669	111.803	600.101	5.78172	605.883			608.777	3.6725	609.083	21.0593	0.305987	0.305987	17.3868	17.3868	0.0936279	302.3	0.000502626	4.73432
	184.53	3	217.37	24.1523	90	5.6	0.35	2.82	110.353	0.9682	111.321	598.02	5.24684	603.267			593.296	3.34698	593.205	20.8372	0.0907732	0.0907732	17.4902	17.4902	0.00823977	305.909	0.000152998	5.22569
	184.53	3	217.37	24.1523	90	5.6	0.35	2.11	110.071	0.97	111.041	596.493	5.2566	601.75			572.158	2.90252	571.526	20.5341	0.632503	0.632503	17.6315	17.6315	0.40006	310.871	0.00110547	6.07457
	184.53	3	217.37	24.1523	90	5.6	0.35	1.62	109.781	0.9464	110.727	594.92	5.12871	600.049			557.571	2.59578	556.564	20.3248	1.00637	1.00637	17.729	17.729	1.01279	314.319	0.00180493	6.82996
	184.53	3	217.37	24.1523	90	5.6	0.35	1.03	109.527	0.9386	110.465	593.545	5.08644	598.632			540.006	2.22644	538.549	20.0729	1.45654	1.45654	17.8465	17.8465	2.12152	318.496	0.00269727	8.01571
	184.53	3	217.37	24.1523	90	5.6	0.35	0.6	109.307	0.92	110.227	592.354	4.98564	597.34			527.204	1.95726	525.419	19.8893	1.78463	1.78463	17.932	17.932	3.18492	321.558	0.00338509	9.16182
	184.53	3	217.37	24.1523	90	5.6	0.35	0.34	109.155	0.9009	110.056	591.531	4.88213	596.413			519.464	1.7945	517.481	19.7783	1.98301	1.98301	17.9838	17.9838	3.93234	323.416	0.00381742	10.0216
	184.53	3	217.37	24.1523	90	5.6	0.35	0.26	109.063	0.8939	109.957	591.031	4.8442	595.875			517.082	1.74442	515.038	19.7441	2.04405	2.04405	17.9997	17.9997	4.17815	323.989	0.00395305	10.3185
	184.53	3	217.37	24.1523	90	5.6	0.47	3.34	111.221	1.1017	112.322	602.723	5.9703	608.693			613.717	3.27818	613.661	21.0593	0.0565332	0.0565332	17.7811	17.7811	0.003196	316.167	9.2116e-05	5.42408
	184.53	3	217.37	24.1523	90	5.6	0.47	2.82	110.838	1.0019	111.84	600.651	5.42947	606.08			598.236	2.95266	597.783	20.8372	0.453293	0.453293	17.8846	17.8846	0.205475	319.858	0.000757716	6.05711
	184.53	3	217.37	24.1523	90	5.6	0.47	2.11	110.561	1.0044	111.565	599.147	5.44302	604.59			577.099	2.5082	576.104	20.5341	0.995023	0.995023	18.0259	18.0259	0.990071	324.932	0.00172418	7.18678
	184.53	3	217.37	24.1523	90	5.6	0.47	1.62	110.274	0.9809	111.255	597.593	5.31567	602.909			562.511	2.20146	561.142	20.3248	1.36889	1.36889	18.1234	18.1234	1.87387	328.456	0.00243354	8.23245
	184.53	3	217.37	24.1523	90	5.6	0.47	1.03	110.025	0.974	110.999	596.247	5.27827	601.525			544.946	1.83212	543.127	20.0729	1.81906	1.81906	18.2408	18.2408	3.30899	332.726	0.00333806	9.95613
	184.53	3	217.37	24.1523	90	5.6	0.47	0.6	109.811	0.9564	110.767	595.082	5.1829	600.265			532.145	1.56294	529.998	19.8893	2.14715	2.14715	18.3263	18.3263	4.61027	335.855	0.0040349	11.7256
	184.53	3	217.37	24.1523	90	5.6	0.47	0.34	109.663	0.9379	110.6	594.281	5.08264	599.363			524.404	1.40018	522.059	19.7783	2.34553	2.34553	18.3781	18.3781	5.50153	337.754	0.00447276	13.1256
	184.53	3	217.37	24.1523	90	5.6	0.47	0.26	109.572	0.9311	110.503	593.789	5.04579	598.835			522.023	1.3501	519.616	19.7441	2.40657	2.40657	18.394	18.394	5.79159	338.34	0.00461009	13.6242
	145.86	2.8	19.6301	176.671	10	0.97	0.13	3.34	39.4682	0.601	40.0692	270.59	4.12039	274.71			156.442	0.172887	157.98	-15.3505	1.53724	1.53724	15.5234	15.5234	2.36311	240.976	0.00982624	89.7893
	145.86	2.8	19.6301	176.671	10	0.97	0.13	2.82	35.2479	0.3101	35.558	241.656	2.12601	243.782			140.961	-0.152633	142.102	-15.5726	1.14048	1.14048	15.4199	15.4199	1.3007	237.774	0.00809073	-101.026
	145.86	2.8	19.6301	176.671	10	0.97	0.13	2.11	29.1911	0.1926	29.3837	200.131	1.32044	201.451			119.824	-0.597093	120.423	-15.8757	0.598751	0.598751	15.2786	15.2786	0.358503	233.437	0.00499692	-25.5884
	145.86	2.8	19.6301	176.671	10	0.97	0.13	1.62	24.635	0.1205	24.7555	168.895	0.826135	169.721			105.236	-0.903833	105.461	-16.085	0.224881	0.224881	15.1811	15.1811	0.0505714	230.467	0.00213691	-16.7964
	145.86	2.8	19.6301	176.671	10	0.97	0.13	1.03	18.9378	0.0455	18.9833	129.835	0.311943	130.147			87.6714	-1.27317	87.4461	-16.3369	0.225289	0.225289	15.0637	15.0637	0.0507552	226.916	0.0025697	-11.8316
	145.86	2.8	19.6301	176.671	10	0.97	0.13	0.6	14.282	0.0082	14.2902	97.9158	0.0562183	97.972			74.8698	-1.54235	74.3164	-16.5205	0.553379	0.553379	14.9781	14.9781	0.306229	224.345	0.00739122	-9.71123
	145.86	2.8	19.6301	176.671	10	0.97	0.13	0.34	11.3593	0.0001	11.3594	77.8781	0.000685589	77.8788			67.1294	-1.70511	66.3776	-16.6315	0.751759	0.751759	14.9264	14.9264	0.565142	222.798	0.0111987	-8.75391
	145.86	2.8	19.6301	176.671	10	0.97	0.13	0.26	10.2967	0	10.2967	70.593	0	70.593			64.7477	-1.75519	63.9349	-16.6657	0.812799	0.812799	14.9105	14.9105	0.660643	222.323	0.0125533	-8.49507
	145.86	2.8	19.6301	176.671	10	0.97	0.22	3.34	40.1966	0.6461	40.8427	275.583	4.42959	280.013			160.148	-0.122853	161.413	-15.3505	1.26535	1.26535	15.2277	15.2277	1.60111	231.882	0.00790114	-123.95
	145.86	2.8	19.6301	176.671	10	0.97	0.22	2.82	36.0028	0.3539	36.3567	246.831	2.4263	249.258			144.667	-0.448373	145.536	-15.5726	0.868591	0.868591	15.1242	15.1242	0.75445	228.741	0.00600407	-33.7313
	145.86	2.8	19.6301	176.671	10	0.97	0.22	2.11	29.9946	0.2333	30.2279	205.64	1.59948	207.239			123.53	-0.892833	123.856	-15.8757	0.326861	0.326861	14.9829	14.9829	0.106838	224.487	0.00264601	-16.7813
	145.86	2.8	19.6301	176.671	10	0.97	0.22	1.62	25.4802	0.1581	25.6383	174.689	1.08392	175.773			108.942	-1.19957	108.895	-16.085	0.0470092	0.0470092	14.8854	14.8854	0.00220986	221.575	0.000431507	-12.4089
	145.86	2.8	19.6301	176.671	10	0.97	0.22	1.03	19.8447	0.0747	19.9194	136.053	0.512135	136.565			91.3769	-1.56891	90.8797	-16.3369	0.497179	0.497179	14.768	14.768	0.247187	218.093	0.00544097	-9.41287
	145.86	2.8	19.6301	176.671	10	0.97	0.22	0.6	15.2531	0.0238	15.2769	104.574	0.16317	104.737			78.5754	-1.83809	77.7501	-16.5205	0.825269	0.825269	14.6824	14.6824	0.681069	215.573	0.0105029	-7.98785
	145.86	2.8	19.6301	176.671	10	0.97	0.22	0.34	12.3832	0.0058	12.389	84.8978	0.0397642	84.9376			70.8349	-2.00085	69.8113	-16.6315	1.02365	1.02365	14.6307	14.6307	1.04786	214.056	0.0144512	-7.31221
	145.86	2.8	19.6301	176.671	10	0.97	0.22	0.26	11.3452	0.0038	11.349	77.7814	0.0260524	77.8075			68.4533	-2.05093	67.3686	-16.6657	1.08469	1.08469	14.6147	14.6147	1.17655	213.591	0.0158457	-7.1259
	145.86	2.8	19.6301	176.671	10	0.97	0.35	3.34	40.8876	0.6735	41.5611	280.321	4.61744	284.938			165.5	-0.550033	166.373	-15.3505	0.872621	0.872621	14.8005	14.8005	0.761467	219.054	0.00527262	-26.9084
	145.86	2.8	19.6301	176.671	10	0.97	0.35	2.82	36.7193	0.3792	37.0985	251.743	2.59975	254.343			150.02	-0.875553	150.495	-15.5726	0.475861	0.475861	14.697	14.697	0.226444	216.002	0.00317199	-16.786
	145.86	2.8	19.6301	176.671	10	0.97	0.35	2.11	30.7575	0.2577	31.0152	210.87	1.76676	212.637			128.882	-1.32001	128.816	-15.8757	0.0658692	0.0658692	14.5557	14.5557	0.00433875	211.869	0.000511081	-11.0269
	145.86	2.8	19.6301	176.671	10	0.97	0.35	1.62	26.2823	0.181	26.4633	180.189	1.24092	181.429			114.294	-1.62675	113.855	-16.085	0.439739	0.439739	14.4582	14.4582	0.193371	209.04	0.00384743	-8.88777
	145.86	2.8	19.6301	176.671	10	0.97	0.35	1.03	20.7054	0.0946	20.8	141.954	0.648567	142.602			96.7294	-1.99609	95.8395	-16.3369	0.889909	0.889909	14.3408	14.3408	0.791938	205.658	0.00919999	-7.18443
	145.86	2.8	19.6301	176.671	10	0.97	0.35	0.6	16.1732	0.0383	16.2115	110.882	0.262581	111.144			83.9279	-2.26527	82.7099	-16.5205	1.218	1.218	14.2552	14.2552	1.48352	203.211	0.0145125	-6.29294
	145.86	2.8	19.6301	176.671	10	0.97	0.35	0.34	13.3496	0.0145	13.3641	91.5234	0.0994104	91.6228			76.1874	-2.42803	74.771	-16.6315	1.41638	1.41638	14.2035	14.2035	2.00613	201.739	0.0185907	-5.84979
	145.86	2.8	19.6301	176.671	10	0.97	0.35	0.26	12.3324	0.0109	12.3433	84.5496	0.0747292	84.6243			73.8057	-2.47811	72.3283	-16.6657	1.47742	1.47742	14.1876	14.1876	2.18277	201.287	0.0200177	-5.72515
	145.86	2.8	19.6301	176.671	10	0.97	0.47	3.34	41.4993	0.6978	42.1971	284.515	4.78404	289.299			170.441	-0.944353	170.951	-15.3505	0.510101	0.510101	14.4062	14.4062	0.260203	207.538	0.00299283	-15.2551
	145.86	2.8	19.6301	176.671	10	0.97	0.47	2.82	37.3532	0.4017	37.7549	256.089	2.75401	258.843			154.96	-1.26987	155.074	-15.5726	0.113341	0.113341	14.3027	14.3027	0.0128461	204.567	0.000731418	-11.2631
	145.86	2.8	19.6301	176.671	10	0.97	0.47	2.11	31.432	0.2797	31.7117	215.494	1.91759	217.412			133.823	-1.71433	133.394	-15.8757	0.428389	0.428389	14.1614	14.1614	0.183517	200.545	0.00320117	-8.26059
	145.86	2.8	19.6301	176.671	10	0.97	0.47	1.62	26.9903	0.2016	27.1919	185.043	1.38215	186.425			119.235	-2.02107	118.433	-16.085	0.802259	0.802259	14.0639	14.0639	0.64362	197.793	0.00672838	-6.95862
	145.86	2.8	19.6301	176.671	10	0.97	0.47	1.03	21.4633	0.1132	21.5765	147.15	0.776087	147.926			101.67	-2.39041	100.418	-16.3369	1.25243	1.25243	13.9465	13.9465	1.56858	194.504	0.0123186	-5.83434
	145.86	2.8	19.6301	176.671	10	0.97	0.47	0.6	16.9809	0.0538	17.0347	116.419	0.368847	116.788			88.8686	-2.65959	87.2881	-16.5205	1.58052	1.58052	13.8609	13.8609	2.49804	192.125	0.0177849	-5.21166
	145.86	2.8	19.6301	176.671	10	0.97	0.47	0.34	14.1947	0.0253	14.22	97.3173	0.173454	97.4907			81.1282	-2.82235	79.3493	-16.6315	1.7789	1.7789	13.8092	13.8092	3.16448	190.693	0.021927	-4.89278
	145.86	2.8	19.6301	176.671	10	0.97	0.47	0.26	13.1947	0.0211	13.2158	90.4614	0.144659	90.6061			78.7465	-2.87243	76.9066	-16.6657	1.83994	1.83994	13.7932	13.7932	3.38538	190.254	0.0233653	-4.80194
	145.86	2.8	19.6301	176.671	10	1.63	0.13	3.34	41.3903	0.5271	41.9174	283.767	3.61374	287.381			179.174	0.700887	180.443	-14.911	1.26928	1.26928	15.6118	15.6118	1.61107	243.73	0.00708406	22.2744
	145.86	2.8	19.6301	176.671	10	1.63	0.13	2.82	37.1944	0.246	37.4404	255.001	1.68655	256.687			163.693	0.375367	164.566	-15.133	0.872521	0.872521	15.5084	15.5084	0.761293	240.509	0.00533022	41.3152
	145.86	2.8	19.6301	176.671	10	1.63	0.13	2.11	31.2348	0.142	31.3768	214.142	0.973536	215.116			142.556	-0.069093	142.887	-15.4362	0.330791	0.330791	15.3671	15.3671	0.109423	236.147	0.00232043	-222.411
	145.86	2.8	19.6301	176.671	10	1.63	0.13	1.62	26.7601	0.0786	26.8387	183.464	0.538873	184.003			127.968	-0.375833	127.925	-15.6454	0.0430792	0.0430792	15.2696	15.2696	0.00185582	233.16	0.000336641	-40.6286
	145.86	2.8	19.6301	176.671	10	1.63	0.13	1.03	21.2075	0.0232	21.2307	145.396	0.159057	145.555			110.403	-0.745173	109.91	-15.8973	0.493249	0.493249	15.1522	15.1522	0.243295	229.588	0.00446771	-20.3337
	145.86	2.8	19.6301	176.671	10	1.63	0.13	0.6	16.715	0.002	16.717	114.596	0.0137118	114.61			97.6015	-1.01435	96.7802	-16.0809	0.821339	0.821339	15.0666	15.0666	0.674598	227.002	0.00841523	-14.8534
	145.86	2.8	19.6301	176.671	10	1.63	0.13	0.34	13.9577	0	13.9577	95.6924	0	95.6924			89.8611	-1.17711	88.8414	-16.192	1.01972	1.01972	15.0148	15.0148	1.03983	225.446	0.0113477	-12.7557
	145.86	2.8	19.6301	176.671	10	1.63	0.13	0.26	12.979	0	12.979	88.9826	0	88.9826			87.4794	-1.22719	86.3986	-16.2261	1.08076	1.08076	14.9989	14.9989	1.16804	224.968	0.0123544	-12.2221
	145.86	2.8	19.6301	176.671	10	1.63	0.22	3.34	42.1105	0.5704	42.6809	288.705	3.9106	292.616			182.88	0.405147	183.877	-14.911	0.997391	0.997391	15.3161	15.3161	0.994788	234.583	0.00545381	37.8038
	145.86	2.8	19.6301	176.671	10	1.63	0.22	2.82	37.9397	0.2858	38.2255	260.11	1.95941	262.07			167.399	0.079627	167.999	-15.133	0.600631	0.600631	15.2126	15.2126	0.360757	231.424	0.00358802	191.049
	145.86	2.8	19.6301	176.671	10	1.63	0.22	2.11	32.0259	0.1776	32.2035	219.566	1.21761	220.784			146.261	-0.364833	146.32	-15.4362	0.0589008	0.0589008	15.0713	15.0713	0.0034693	227.145	0.000402709	-41.3102
	145.86	2.8	19.6301	176.671	10	1.63	0.22	1.62	27.5889	0.1086	27.6975	189.146	0.74455	189.891			131.674	-0.671573	131.359	-15.6454	0.314969	0.314969	14.9738	14.9738	0.0992056	224.215	0.00239205	-22.2966
	145.86	2.8	19.6301	176.671	10	1.63	0.22	1.03	22.0911	0.0421	22.1332	151.454	0.288633	151.743			114.109	-1.04091	113.344	-15.8973	0.765139	0.765139	14.8564	14.8564	0.585438	220.713	0.00670536	-14.2725
	145.86	2.8	19.6301	176.671	10	1.63	0.22	0.6	17.6513	0.0094	17.6607	121.015	0.0644454	121.08			101.307	-1.31009	100.214	-16.0809	1.09323	1.09323	14.7708	14.7708	1.19515	218.178	0.0107912	-11.2747
	145.86	2.8	19.6301	176.671	10	1.63	0.22	0.34	14.9184	0.0009	14.9193	102.279	0.0061703	102.285			93.5667	-1.47285	92.275	-16.192	1.29161	1.29161	14.7191	14.7191	1.66825	216.652	0.0138042	-9.9936
	145.86	2.8	19.6301	176.671	10	1.63	0.22	0.26	13.9447	0.0003	13.945	95.6033	0.00205677	95.6054			91.185	-1.52293	89.8323	-16.2261	1.35265	1.35265	14.7032	14.7032	1.82966	216.184	0.0148341	-9.65452
	145.86	2.8	19.6301	176.671	10	1.63	0.35	3.34	42.7944	0.597	43.3914	293.394	4.09297	297.487			188.232	-0.022033	188.837	-14.911	0.604661	0.604661	14.8889	14.8889	0.365615	221.68	0.00321231	-675.756
	145.86	2.8	19.6301	176.671	10	1.63	0.35	2.82	38.648	0.3095	38.9575	264.966	2.1219	267.088			172.751	-0.347553	172.959	-15.133	0.207901	0.207901	14.7854	14.7854	0.0432227	218.609	0.00120347	-42.5416
	145.86	2.8	19.6301	176.671	10	1.63	0.35	2.11	32.7782	0.1995	32.9777	224.724	1.36775	226.091			151.614	-0.792013	151.28	-15.4362	0.333829	0.333829	14.6442	14.6442	0.111442	214.451	0.00220184	-18.4898
	145.86	2.8	19.6301	176.671	10	1.63	0.35	1.62	28.3776	0.1286	28.5062	194.554	0.881667	195.435			137.026	-1.09875	136.318	-15.6454	0.707699	0.707699	14.5466	14.5466	0.500838	211.605	0.00516471	-13.2392
	145.86	2.8	19.6301	176.671	10	1.63	0.35	1.03	22.9317	0.0576	22.9893	157.217	0.394899	157.612			119.461	-1.46809	118.303	-15.8973	1.15787	1.15787	14.4292	14.4292	1.34066	208.203	0.00969243	-9.82856
	145.86	2.8	19.6301	176.671	10	1.63	0.35	0.6	18.541	0.018	18.559	127.115	0.123406	127.238			106.66	-1.73727	105.174	-16.0809	1.48596	1.48596	14.3437	14.3437	2.20807	205.741	0.0139318	-8.25643
	145.86	2.8	19.6301	176.671	10	1.63	0.35	0.34	15.8374	0.0041	15.8415	108.579	0.0281091	108.608			98.9191	-1.90003	97.2348	-16.192	1.68434	1.68434	14.2919	14.2919	2.837	204.259	0.0170274	-7.52194
	145.86	2.8	19.6301	176.671	10	1.63	0.35	0.26	14.8747	0.0028	14.8775	101.979	0.0191965	101.998			96.5375	-1.95011	94.7921	-16.2261	1.74538	1.74538	14.276	14.276	3.04635	203.804	0.0180798	-7.3206
	145.86	2.8	19.6301	176.671	10	1.63	0.47	3.34	43.3999	0.6207	44.0206	297.545	4.25545	301.8			193.173	-0.416353	193.415	-14.911	0.242141	0.242141	14.4946	14.4946	0.0586322	210.094	0.00125349	-34.8133
	145.86	2.8	19.6301	176.671	10	1.63	0.47	2.82	39.2749	0.3307	39.6056	269.264	2.26724	271.532			177.692	-0.741873	177.537	-15.133	0.154619	0.154619	14.3911	14.3911	0.0239071	207.104	0.000870153	-19.3984
	145.86	2.8	19.6301	176.671	10	1.63	0.47	2.11	33.4435	0.2196	33.6631	229.285	1.50555	230.79			156.555	-1.18633	155.858	-15.4362	0.696349	0.696349	14.2498	14.2498	0.484902	203.058	0.00444796	-12.0117
	145.86	2.8	19.6301	176.671	10	1.63	0.47	1.62	29.0744	0.1471	29.2215	199.331	1.0085	200.339			141.967	-1.49307	140.897	-15.6454	1.07022	1.07022	14.1523	14.1523	1.14537	200.288	0.00753852	-9.47866
	145.86	2.8	19.6301	176.671	10	1.63	0.47	1.03	23.673	0.0725	23.7455	162.299	0.497052	162.797			124.402	-1.86241	122.882	-15.8973	1.52039	1.52039	14.0349	14.0349	2.31158	196.979	0.0122216	-7.53588
	145.86	2.8	19.6301	176.671	10	1.63	0.47	0.6	19.3241	0.028	19.3521	132.484	0.191965	132.676			111.6	-2.13159	109.752	-16.0809	1.84848	1.84848	13.9493	13.9493	3.41688	194.584	0.0165634	-6.54409
	145.86	2.8	19.6301	176.671	10	1.63	0.47	0.34	16.6474	0.0096	16.657	114.133	0.0658165	114.199			103.86	-2.29435	101.813	-16.192	2.04686	2.04686	13.8976	13.8976	4.18963	193.143	0.0197079	-6.05731
	145.86	2.8	19.6301	176.671	10	1.63	0.47	0.26	15.6949	0.0071	15.702	107.602	0.0486768	107.651			101.478	-2.34443	99.3703	-16.2261	2.1079	2.1079	13.8817	13.8817	4.44324	192.701	0.0207719	-5.92113
	145.86	2.8	19.6301	176.671	10	2.8	0.13	3.34	43.6257	0.4986	44.1243	299.093	3.41835	302.511			219.471	1.63689	220.265	-14.1317	0.794261	0.794261	15.7686	15.7686	0.63085	248.65	0.00361897	9.6333
	145.86	2.8	19.6301	176.671	10	2.8	0.13	2.82	39.5456	0.2159	39.7615	271.12	1.48019	272.6			203.99	1.31137	204.388	-14.3538	0.397501	0.397501	15.6651	15.6651	0.158007	245.397	0.00194863	11.9457
	145.86	2.8	19.6301	176.671	10	2.8	0.13	2.11	33.8359	0.1161	33.952	231.975	0.795969	232.771			182.853	0.866907	182.709	-14.6569	0.144229	0.144229	15.5239	15.5239	0.0208021	240.99	0.000788772	17.9072
	145.86	2.8	19.6301	176.671	10	2.8	0.13	1.62	29.5633	0.058	29.6213	202.683	0.397642	203.08			168.265	0.560167	167.747	-14.8662	0.518099	0.518099	15.4263	15.4263	0.268427	237.972	0.00307907	27.5388
	145.86	2.8	19.6301	176.671	10	2.8	0.13	1.03	24.3358	0.0154	24.3512	166.844	0.105581	166.949			150.7	0.190827	149.732	-15.1181	0.968269	0.968269	15.3089	15.3089	0.937545	234.364	0.00642514	80.2242
	145.86	2.8	19.6301	176.671	10	2.8	0.13	0.6	20.2012	0.0009	20.2021	138.497	0.0061703	138.503			137.899	-0.078353	136.602	-15.3017	1.29636	1.29636	15.2234	15.2234	1.68055	231.751	0.00940081	-194.292
	145.86	2.8	19.6301	176.671	10	2.8	0.13	0.34	17.7194	0	17.7194	121.482	0	121.482			130.158	-0.241113	128.663	-15.4127	1.49474	1.49474	15.1716	15.1716	2.23425	230.178	0.011484	-62.9233
	145.86	2.8	19.6301	176.671	10	2.8	0.13	0.26	16.8497	0	16.8497	115.52	0	115.52			127.777	-0.291193	126.221	-15.4469	1.55578	1.55578	15.1557	15.1557	2.42045	229.695	0.0121758	-52.0469
	145.86	2.8	19.6301	176.671	10	2.8	0.22	3.34	44.3257	0.5412	44.8669	303.892	3.71041	307.602			223.177	1.34115	223.699	-14.1317	0.522371	0.522371	15.4729	15.4729	0.272871	239.41	0.00234061	11.5371
	145.86	2.8	19.6301	176.671	10	2.8	0.22	2.82	40.2687	0.2535	40.5222	276.078	1.73797	277.816			207.696	1.01563	207.821	-14.3538	0.125611	0.125611	15.3694	15.3694	0.0157781	236.219	0.000604782	15.1329
	145.86	2.8	19.6301	176.671	10	2.8	0.22	2.11	34.5995	0.1482	34.7477	237.21	1.01604	238.226			186.558	0.571167	186.142	-14.6569	0.416119	0.416119	15.2281	15.2281	0.173155	231.896	0.0022305	26.6614
	145.86	2.8	19.6301	176.671	10	2.8	0.22	1.62	30.3591	0.0831	30.4422	208.139	0.569724	208.708			171.971	0.264427	171.181	-14.8662	0.789989	0.789989	15.1306	15.1306	0.624083	228.935	0.00459374	57.2204
	145.86	2.8	19.6301	176.671	10	2.8	0.22	1.03	25.1739	0.0294	25.2033	172.589	0.201563	172.791			154.406	-0.104913	153.166	-15.1181	1.24016	1.24016	15.0132	15.0132	1.53799	225.396	0.00803182	-143.101
	145.86	2.8	19.6301	176.671	10	2.8	0.22	0.6	21.0653	0.0059	21.0712	144.421	0.0404497	144.462			141.604	-0.374093	140.036	-15.3017	1.56825	1.56825	14.9276	14.9276	2.45941	222.834	0.0110749	-39.9035
	145.86	2.8	19.6301	176.671	10	2.8	0.22	0.34	18.5858	0.0003	18.5861	127.422	0.00205677	127.424			133.864	-0.536853	132.097	-15.4127	1.76663	1.76663	14.8759	14.8759	3.12098	221.292	0.0131972	-27.7094
[truncated: 1,846 more rows]
